# Supplementary material for: Bis(cyanato-κN)bis­(5,7-dimethyl-1,2,4-triazolo[1,5-a]pyrimidine-κN 3)zinc
Source: Acta Crystallogr Sect E Struct Rep Online. 2011 Feb 19;67(Pt 3):m345. doi: 10.1107/S1600536811005769 (PMC3052141; doi:10.1107/S1600536811005769)
Supplement: Supplementary file 1 [file e-67-0m345-sup1.cif]

##############################################################################
###                                                                        ###
###        Electronic paper (Acta Crystallographica Section E)             ###
###                                                                        ###
##############################################################################
#                                                                            #
# This CIF contains the data in a paper accepted for publication in Acta     #
# Crystallographica Section E. It conforms to the requirements of Notes      #
# for Authors for Section E, and has been peer reviewed under the auspices   #
# of the IUCr Commission on Journals.                                        #
#                                                                            #
# Full details of the Crystallographic Information File format               #
# are given in the paper "The Crystallographic Information File (CIF):       #
# a New Standard Archive File for Crystallography" by S. R. Hall, F. H.      #
# Allen and I. D. Brown [Acta Cryst. (1991), A47, 655-685].                  #
#                                                                            #
# The current version of the core CIF dictionary is obtainable from          #
# ftp://ftp.iucr.org/pub/cif_core.dic. The current version number is 2.4.    #
#                                                                            #
# Software is freely available for graphical display of the structure(s) in  #
# this CIF.  For information consult the CIF home page http://www.iucr.org/  #
# cif/home.html                                                              #
#                                                                            #
# This file may be used for bona fide research purposes within the           #
# scientific community so long as proper attribution is given to the journal # 
# article from which it was obtained.                                        #
#                                                                            #
##############################################################################
                                             
data_global
_audit_creation_method     SHELXL-97
_journal_date_recd_electronic     2011-01-31
_journal_date_accepted     2011-02-16
_journal_name_full     'Acta Crystallographica, Section E'
_journal_year     2011
_journal_volume     67
_journal_issue      3
_journal_page_first     m345
_journal_page_last     m345
_journal_paper_category     QM
_journal_coeditor_code     SU2253
_publ_contact_author_name     'Dr. Ana Bel\'en Caballero'
_publ_contact_author_address
;
Departamento de Qu\'imica Inorg\'anica,
Facultad de Ciencias, Universidad de Granada
c/ Severo Ochoa s/n, 18071 Granada, Spain
;
_publ_contact_author_email     acaballero@ugr.es
_publ_contact_author_fax     '+34 958248526'
_publ_contact_author_phone     '+34 958240442'
_publ_section_title
;\
Bis(cyanato-\k<i>N</i>)bis(5,7-dimethyl-1,2,4-triazolo[1,5-<i>a</i>]pyrimidine-\
\k<i>N</i>^3^)zinc
;
loop_
    _publ_author_name
    _publ_author_address
    'Caballero, Ana B.'
;
Departamento de Qu\'imica Inorg\'anica,
Facultad de Ciencias, Universidad de Granada
c/ Severo Ochoa s/n, 18071 Granada, Spain
;
    'Quir\'os, Miguel'
;
Departamento de Qu\'imica Inorg\'anica,
Facultad de Ciencias, Universidad de Granada
c/ Severo Ochoa s/n, 18071 Granada, Spain
;
    'Rodr\'iguez-Di\'eguez, Antonio'
;
Departamento de Qu\'imica Inorg\'anica,
Facultad de Ciencias, Universidad de Granada
c/ Severo Ochoa s/n, 18071 Granada, Spain
;
    'Salas, Juan M.'
;
Departamento de Qu\'imica Inorg\'anica,
Facultad de Ciencias, Universidad de Granada
c/ Severo Ochoa s/n, 18071 Granada, Spain
;
data_I
_audit_creation_method     SHELXL-97
_chemical_name_systematic
;
Bis(cyanato-\k<i>N</i>)bis(5,7-dimethyl-1,2,4-triazolo[1,5-<i>a</i>]pyrimidine-
\k<i>N</i>^3^)zinc
;
_chemical_name_common     ?
_chemical_formula_moiety     'C16 H16 N10 O2 Zn'
_chemical_formula_sum     'C16 H16 N10 O2 Zn'
_chemical_formula_iupac     '[Zn (N C O)2 (C7 H8 N4)2]'
_chemical_formula_weight     445.76
_chemical_melting_point     ?
_symmetry_cell_setting     triclinic
_symmetry_space_group_name_H-M     'P -1'
_symmetry_space_group_name_Hall     '-P 1'
loop_
    _symmetry_equiv_pos_as_xyz
    'x, y, z'
    '-x, -y, -z'
_cell_length_a     10.0023(15)
_cell_length_b     10.8168(16)
_cell_length_c     11.1094(16)
_cell_angle_alpha     116.772(2)
_cell_angle_beta     107.226(2)
_cell_angle_gamma     98.557(2)
_cell_volume     967.2(2)
_cell_formula_units_Z     2
_cell_measurement_reflns_used     3345
_cell_measurement_theta_min     2.2
_cell_measurement_theta_max     23.4
_cell_measurement_temperature     293(2)
_exptl_crystal_description     'prismatic'
_exptl_crystal_colour     colourless
_exptl_crystal_size_max     0.25
_exptl_crystal_size_mid     0.14
_exptl_crystal_size_min     0.10
_exptl_crystal_density_diffrn     1.531
_exptl_crystal_density_meas     ?
_exptl_crystal_density_method     'not measured'
_exptl_crystal_F_000     456
_exptl_absorpt_coefficient_mu     1.306
_exptl_absorpt_correction_type     multi-scan
_exptl_absorpt_process_details     '(SADABS; Sheldrick, 1996)'
_exptl_absorpt_correction_T_min     0.773
_exptl_absorpt_correction_T_max     0.881
_exptl_special_details
;
;
_diffrn_ambient_temperature     293(2)
_diffrn_radiation_type     MoK\a
_diffrn_radiation_wavelength     0.71069
_diffrn_radiation_source     'fine-focus sealed tube'
_diffrn_radiation_monochromator     graphite
_diffrn_measurement_device_type     'Bruker SMART APEX CCD system'
_diffrn_measurement_method     '\f and \w'
_diffrn_detector_area_resol_mean     8.26
_diffrn_reflns_number     11387
_diffrn_reflns_av_R_equivalents     0.0246
_diffrn_reflns_av_sigmaI/netI     0.0354
_diffrn_reflns_theta_min     2.19
_diffrn_reflns_theta_max     28.38
_diffrn_reflns_theta_full     26.80
_diffrn_measured_fraction_theta_max     0.906
_diffrn_measured_fraction_theta_full     0.990
_diffrn_reflns_limit_h_min     -13
_diffrn_reflns_limit_h_max     12
_diffrn_reflns_limit_k_min     -13
_diffrn_reflns_limit_k_max     14
_diffrn_reflns_limit_l_min     -14
_diffrn_reflns_limit_l_max     14
_diffrn_standards_number     123
_diffrn_standards_interval_count     ?
_diffrn_standards_interval_time     ?
_diffrn_standards_decay_%     -0.3
_refine_special_details
;
Refinement of <i>F</i>^2^ against ALL reflections. The weighted <i>R</i>-factor
<i>wR</i> and goodness of fit <i>S</i> are based on <i>F</i>^2^, conventional
<i>R</i>-factors <i>R</i> are based on <i>F</i>, with <i>F</i> set to zero for
negative <i>F</i>^2^. The threshold expression of <i>F</i>^2^ >
\s(<i>F</i>^2^) is used only for calculating <i>R</i>-factors(gt) <i>etc</i>.
and is not relevant to the choice of reflections for refinement.
<i>R</i>-factors based on <i>F</i>^2^ are statistically about twice as large
as those based on <i>F</i>, and <i>R</i>- factors based on ALL data will be
even larger.
;
_reflns_number_total     4403
_reflns_number_gt     3580
_reflns_threshold_expression     I>2\s(I)
_refine_ls_structure_factor_coef     Fsqd
_refine_ls_matrix_type     full
_refine_ls_R_factor_all     0.0504
_refine_ls_R_factor_gt     0.0393
_refine_ls_wR_factor_gt     0.0993
_refine_ls_wR_factor_ref     0.1063
_refine_ls_goodness_of_fit_ref     1.009
_refine_ls_restrained_S_all     1.009
_refine_ls_number_reflns     4403
_refine_ls_number_parameters     266
_refine_ls_number_restraints     0
_refine_ls_hydrogen_treatment     constr
_refine_ls_weighting_scheme     calc
_refine_ls_weighting_details
         'calc w=1/[\s^2^(Fo^2^)+(0.0600P)^2^+0.0600P] where P=(Fo^2^+2Fc^2^)/3'
_atom_sites_solution_hydrogens     geom
_atom_sites_solution_primary     heavy
_atom_sites_solution_secondary     difmap
_refine_ls_shift/su_max     0.001
_refine_ls_shift/su_mean     0.000
_refine_diff_density_max     0.367
_refine_diff_density_min     -0.218
_refine_ls_extinction_method     none
_refine_ls_extinction_coef     ?
loop_
    _atom_type_symbol
    _atom_type_description
    _atom_type_scat_dispersion_real
    _atom_type_scat_dispersion_imag
    _atom_type_scat_source
    'C' 'C' 0.0033 0.0016
                         'International Tables Vol C Tables 4.2.6.8 and 6.1.1.4'
    'H' 'H' 0.0000 0.0000
                         'International Tables Vol C Tables 4.2.6.8 and 6.1.1.4'
    'N' 'N' 0.0061 0.0033
                         'International Tables Vol C Tables 4.2.6.8 and 6.1.1.4'
    'O' 'O' 0.0106 0.0060
                         'International Tables Vol C Tables 4.2.6.8 and 6.1.1.4'
    'Zn' 'Zn' 0.2839 1.4301
                         'International Tables Vol C Tables 4.2.6.8 and 6.1.1.4'
_computing_data_collection     'SMART (Bruker, 2007)'
_computing_cell_refinement     'SAINT (Bruker, 2007)'
_computing_data_reduction     'SAINT (Bruker, 2007)'
_computing_structure_solution     'SHELXS97 (Sheldrick, 2008)'
_computing_structure_refinement     'SHELXL97 (Sheldrick, 2008)'
_computing_molecular_graphics     'Xtal_GX (Hall <i>et al.</i>, 1999)'
_computing_publication_material     'SHELXL97 (Sheldrick, 2008)'
loop_
    _atom_site_type_symbol
    _atom_site_label
    _atom_site_fract_x
    _atom_site_fract_y
    _atom_site_fract_z
    _atom_site_U_iso_or_equiv
    _atom_site_adp_type
    _atom_site_calc_flag
    _atom_site_refinement_flags
    _atom_site_occupancy
    _atom_site_disorder_assembly
    _atom_site_disorder_group
    Zn Zn 0.36171(3) 0.27490(3) 0.25442(3) 0.04810(12) Uani d . 1 . .
    N N1A 0.7252(2) 0.5596(2) 0.2847(2) 0.0566(5) Uani d . 1 . .
    C C2A 0.6371(3) 0.5067(3) 0.3287(3) 0.0552(6) Uani d . 1 . .
    H H2A 0.6552 0.5497 0.4282 0.066 Uiso d R 1 . .
    N N3A 0.5182(2) 0.3860(2) 0.2224(2) 0.0477(4) Uani d . 1 . .
    C C3AA 0.5321(2) 0.3589(2) 0.0970(2) 0.0429(5) Uani d . 1 . .
    N N4A 0.4440(2) 0.2520(2) -0.0413(2) 0.0485(5) Uani d . 1 . .
    C C5A 0.4853(3) 0.2523(3) -0.1441(3) 0.0528(6) Uani d . 1 . .
    C C51A 0.3895(4) 0.1323(3) -0.3011(3) 0.0776(9) Uani d . 1 . .
    H H51A 0.4437 0.0690 -0.3384 0.093 Uiso d R 1 . .
    H H52A 0.3611 0.1745 -0.3605 0.093 Uiso d R 1 . .
    H H53A 0.3022 0.0766 -0.3053 0.093 Uiso d R 1 . .
    C C6A 0.6140(3) 0.3580(3) -0.1100(3) 0.0578(6) Uani d . 1 . .
    H H6A 0.6388 0.3529 -0.1861 0.069 Uiso d R 1 . .
    C C7A 0.7020(3) 0.4665(3) 0.0310(3) 0.0514(6) Uani d . 1 . .
    C C71A 0.8386(3) 0.5868(3) 0.0821(4) 0.0715(8) Uani d . 1 . .
    H H71A 0.8597 0.5736 -0.0010 0.086 Uiso d R 1 . .
    H H72A 0.9207 0.5851 0.1522 0.086 Uiso d R 1 . .
    H H73A 0.8231 0.6795 0.1281 0.086 Uiso d R 1 . .
    N N8A 0.6577(2) 0.4640(2) 0.1343(2) 0.0455(4) Uani d . 1 . .
    N N1B 0.2927(2) -0.1274(2) -0.1076(3) 0.0627(6) Uani d . 1 . .
    C C2B 0.3459(3) -0.0230(3) 0.0314(3) 0.0560(6) Uani d . 1 . .
    H H2B 0.4302 -0.0160 0.1018 0.067 Uiso d R 1 . .
    N N3B 0.2735(2) 0.0740(2) 0.0676(2) 0.0463(4) Uani d . 1 . .
    C C3AB 0.1626(2) 0.0281(2) -0.0619(2) 0.0436(5) Uani d . 1 . .
    N N4B 0.0575(2) 0.0863(2) -0.0882(2) 0.0522(5) Uani d . 1 . .
    C C5B -0.0380(3) 0.0186(3) -0.2292(3) 0.0580(6) Uani d . 1 . .
    C C51B -0.1560(3) 0.0829(4) -0.2625(4) 0.0837(10) Uani d . 1 . .
    H H51B -0.1447 0.1672 -0.1727 0.100 Uiso d R 1 . .
    H H52B -0.2519 0.0113 -0.3059 0.100 Uiso d R 1 . .
    H H53B -0.1470 0.1118 -0.3305 0.100 Uiso d R 1 . .
    C C6B -0.0299(3) -0.1076(3) -0.3424(3) 0.0645(7) Uani d . 1 . .
    H H6B -0.0992 -0.1512 -0.4393 0.077 Uiso d R 1 . .
    C C7B 0.0770(3) -0.1662(3) -0.3123(3) 0.0598(7) Uani d . 1 . .
    C C71B 0.0991(4) -0.2982(3) -0.4201(3) 0.0881(10) Uani d . 1 . .
    H H71B 0.1921 -0.2690 -0.4245 0.106 Uiso d R 1 . .
    H H72B 0.0200 -0.3420 -0.5161 0.106 Uiso d R 1 . .
    H H73B 0.0995 -0.3682 -0.3894 0.106 Uiso d R 1 . .
    N N8B 0.1732(2) -0.0941(2) -0.1680(2) 0.0484(4) Uani d . 1 . .
    N N1C 0.2232(3) 0.3742(3) 0.2904(3) 0.0697(6) Uani d . 1 . .
    C C1C 0.1135(4) 0.3882(3) 0.2404(4) 0.0699(8) Uani d . 1 . .
    O O1C -0.0024(3) 0.4026(4) 0.1929(4) 0.1284(11) Uani d . 1 . .
    N N1D 0.4708(3) 0.2496(3) 0.4110(3) 0.0750(7) Uani d . 1 . .
    C C1D 0.5648(3) 0.2391(3) 0.4912(3) 0.0589(6) Uani d . 1 . .
    O O1D 0.6598(3) 0.2288(3) 0.5767(3) 0.0985(8) Uani d . 1 . .
loop_
    _atom_site_aniso_label
    _atom_site_aniso_U_11
    _atom_site_aniso_U_22
    _atom_site_aniso_U_33
    _atom_site_aniso_U_12
    _atom_site_aniso_U_13
    _atom_site_aniso_U_23
    Zn 0.05173(19) 0.05143(19) 0.03623(16) 0.01493(13) 0.01566(13) 0.02134(13)
    N1A 0.0559(12) 0.0492(12) 0.0424(11) 0.0070(9) 0.0145(10) 0.0137(9)
    C2A 0.0582(15) 0.0539(14) 0.0382(12) 0.0137(12) 0.0182(11) 0.0150(11)
    N3A 0.0519(11) 0.0467(11) 0.0359(10) 0.0134(9) 0.0181(9) 0.0159(9)
    C3AA 0.0468(12) 0.0404(11) 0.0395(11) 0.0166(10) 0.0168(10) 0.0195(10)
    N4A 0.0568(12) 0.0427(10) 0.0376(10) 0.0131(9) 0.0154(9) 0.0182(9)
    C5A 0.0708(16) 0.0491(14) 0.0399(13) 0.0256(12) 0.0209(12) 0.0238(11)
    C51A 0.102(2) 0.0684(19) 0.0408(15) 0.0189(17) 0.0195(15) 0.0212(14)
    C6A 0.0741(17) 0.0644(16) 0.0534(15) 0.0314(14) 0.0354(14) 0.0368(14)
    C7A 0.0539(14) 0.0562(14) 0.0579(15) 0.0245(12) 0.0265(12) 0.0362(13)
    C71A 0.0649(18) 0.0762(19) 0.083(2) 0.0181(15) 0.0344(16) 0.0484(18)
    N8A 0.0488(11) 0.0420(10) 0.0424(10) 0.0163(9) 0.0177(9) 0.0198(9)
    N1B 0.0521(12) 0.0550(13) 0.0588(14) 0.0194(10) 0.0156(11) 0.0169(11)
    C2B 0.0480(13) 0.0550(15) 0.0550(15) 0.0175(11) 0.0122(12) 0.0266(13)
    N3B 0.0467(10) 0.0454(10) 0.0398(10) 0.0134(8) 0.0117(8) 0.0213(9)
    C3AB 0.0428(12) 0.0406(12) 0.0401(12) 0.0076(9) 0.0123(9) 0.0204(10)
    N4B 0.0487(11) 0.0485(11) 0.0544(12) 0.0142(9) 0.0135(10) 0.0285(10)
    C5B 0.0471(14) 0.0557(15) 0.0606(16) 0.0056(11) 0.0058(12) 0.0359(14)
    C51B 0.0582(18) 0.083(2) 0.090(2) 0.0150(16) -0.0003(16) 0.0516(19)
    C6B 0.0555(16) 0.0666(17) 0.0458(14) -0.0007(13) 0.0016(12) 0.0281(13)
    C7B 0.0543(15) 0.0522(14) 0.0448(14) -0.0028(12) 0.0137(12) 0.0143(12)
    C71B 0.081(2) 0.074(2) 0.0547(18) 0.0086(17) 0.0222(16) 0.0010(15)
    N8B 0.0459(11) 0.0431(10) 0.0429(11) 0.0093(8) 0.0131(9) 0.0173(9)
    N1C 0.0721(16) 0.0717(15) 0.0620(15) 0.0335(13) 0.0318(13) 0.0272(13)
    C1C 0.077(2) 0.0734(19) 0.073(2) 0.0326(17) 0.0411(18) 0.0403(17)
    O1C 0.100(2) 0.172(3) 0.157(3) 0.085(2) 0.059(2) 0.103(3)
    N1D 0.0783(17) 0.0876(18) 0.0526(14) 0.0202(14) 0.0111(13) 0.0437(14)
    C1D 0.0783(19) 0.0609(16) 0.0416(13) 0.0249(14) 0.0291(14) 0.0266(12)
    O1D 0.115(2) 0.136(2) 0.0756(15) 0.0763(18) 0.0359(14) 0.0712(16)
_geom_special_details
;
All e.s.d.'s (except the e.s.d. in the dihedral angle between two l.s. planes)
are estimated using the full covariance matrix. The cell e.s.d.'s are taken
into account individually in the estimation of e.s.d.'s in distances, angles
and torsion angles; correlations between e.s.d.'s in cell parameters are only
used when they are defined by crystal symmetry. An approximate (isotropic)
treatment of cell e.s.d.'s is used for estimating e.s.d.'s involving l.s.
planes.
;
loop_
    _geom_bond_atom_site_label_1
    _geom_bond_atom_site_label_2
    _geom_bond_site_symmetry_2
    _geom_bond_distance
    _geom_bond_publ_flag
    Zn N1C . 1.902(2) ?
    Zn N1D . 1.919(2) ?
    Zn N3B . 2.0223(19) ?
    Zn N3A . 2.0430(19) ?
    N1A C2A . 1.304(3) ?
    N1A N8A . 1.372(3) ?
    C2A N3A . 1.353(3) ?
    C2A H2A . 0.9300 ?
    N3A C3AA . 1.344(3) ?
    C3AA N4A . 1.330(3) ?
    C3AA N8A . 1.373(3) ?
    N4A C5A . 1.326(3) ?
    C5A C6A . 1.411(4) ?
    C5A C51A . 1.498(4) ?
    C51A H51A . 0.9603 ?
    C51A H52A . 0.9604 ?
    C51A H53A . 0.9604 ?
    C6A C7A . 1.351(4) ?
    C6A H6A . 0.9300 ?
    C7A N8A . 1.357(3) ?
    C7A C71A . 1.493(4) ?
    C71A H71A . 0.9601 ?
    C71A H72A . 0.9601 ?
    C71A H73A . 0.9601 ?
    N1B C2B . 1.306(3) ?
    N1B N8B . 1.370(3) ?
    C2B N3B . 1.344(3) ?
    C2B H2B . 0.9300 ?
    N3B C3AB . 1.339(3) ?
    C3AB N4B . 1.329(3) ?
    C3AB N8B . 1.365(3) ?
    N4B C5B . 1.332(3) ?
    C5B C6B . 1.414(4) ?
    C5B C51B . 1.494(4) ?
    C51B H51B . 0.9600 ?
    C51B H52B . 0.9600 ?
    C51B H53B . 0.9601 ?
    C6B C7B . 1.356(4) ?
    C6B H6B . 0.9300 ?
    C7B N8B . 1.357(3) ?
    C7B C71B . 1.494(4) ?
    C71B H71B . 0.9602 ?
    C71B H72B . 0.9602 ?
    C71B H73B . 0.9602 ?
    N1C C1C . 1.140(4) ?
    C1C O1C . 1.188(4) ?
    N1D C1D . 1.148(3) ?
    C1D O1D . 1.188(3) ?
loop_
    _geom_angle_atom_site_label_1
    _geom_angle_atom_site_label_2
    _geom_angle_atom_site_label_3
    _geom_angle_site_symmetry_1
    _geom_angle_site_symmetry_3
    _geom_angle
    _geom_angle_publ_flag
    N1C Zn N1D . . 115.09(11) ?
    N1C Zn N3B . . 114.59(9) ?
    N1D Zn N3B . . 106.30(9) ?
    N1C Zn N3A . . 111.07(9) ?
    N1D Zn N3A . . 105.50(10) ?
    N3B Zn N3A . . 103.25(8) ?
    C2A N1A N8A . . 101.70(19) ?
    N1A C2A N3A . . 116.7(2) ?
    N1A C2A H2A . . 121.6 ?
    N3A C2A H2A . . 121.6 ?
    C3AA N3A C2A . . 103.34(19) ?
    C3AA N3A Zn . . 130.18(16) ?
    C2A N3A Zn . . 126.47(16) ?
    N4A C3AA N3A . . 128.6(2) ?
    N4A C3AA N8A . . 123.6(2) ?
    N3A C3AA N8A . . 107.82(19) ?
    C5A N4A C3AA . . 115.4(2) ?
    N4A C5A C6A . . 122.6(2) ?
    N4A C5A C51A . . 116.8(2) ?
    C6A C5A C51A . . 120.5(2) ?
    C5A C51A H51A . . 109.6 ?
    C5A C51A H52A . . 109.5 ?
    H51A C51A H52A . . 109.4 ?
    C5A C51A H53A . . 109.5 ?
    H51A C51A H53A . . 109.4 ?
    H52A C51A H53A . . 109.4 ?
    C7A C6A C5A . . 121.3(2) ?
    C7A C6A H6A . . 119.3 ?
    C5A C6A H6A . . 119.3 ?
    C6A C7A N8A . . 115.0(2) ?
    C6A C7A C71A . . 126.8(2) ?
    N8A C7A C71A . . 118.1(2) ?
    C7A C71A H71A . . 109.7 ?
    C7A C71A H72A . . 109.5 ?
    H71A C71A H72A . . 109.5 ?
    C7A C71A H73A . . 109.3 ?
    H71A C71A H73A . . 109.5 ?
    H72A C71A H73A . . 109.5 ?
    C7A N8A N1A . . 127.6(2) ?
    C7A N8A C3AA . . 122.0(2) ?
    N1A N8A C3AA . . 110.40(18) ?
    C2B N1B N8B . . 101.30(19) ?
    N1B C2B N3B . . 116.8(2) ?
    N1B C2B H2B . . 121.5 ?
    N3B C2B H2B . . 121.6 ?
    C3AB N3B C2B . . 103.40(19) ?
    C3AB N3B Zn . . 128.57(15) ?
    C2B N3B Zn . . 124.47(16) ?
    N4B C3AB N3B . . 128.1(2) ?
    N4B C3AB N8B . . 124.0(2) ?
    N3B C3AB N8B . . 107.9(2) ?
    C3AB N4B C5B . . 115.2(2) ?
    N4B C5B C6B . . 122.5(2) ?
    N4B C5B C51B . . 116.4(3) ?
    C6B C5B C51B . . 121.1(3) ?
    C5B C51B H51B . . 109.6 ?
    C5B C51B H52B . . 109.7 ?
    H51B C51B H52B . . 109.5 ?
    C5B C51B H53B . . 109.2 ?
    H51B C51B H53B . . 109.5 ?
    H52B C51B H53B . . 109.5 ?
    C7B C6B C5B . . 121.2(2) ?
    C7B C6B H6B . . 119.4 ?
    C5B C6B H6B . . 119.4 ?
    C6B C7B N8B . . 114.9(2) ?
    C6B C7B C71B . . 127.0(3) ?
    N8B C7B C71B . . 118.1(3) ?
    C7B C71B H71B . . 109.2 ?
    C7B C71B H72B . . 109.3 ?
    H71B C71B H72B . . 109.5 ?
    C7B C71B H73B . . 109.9 ?
    H71B C71B H73B . . 109.5 ?
    H72B C71B H73B . . 109.4 ?
    C7B N8B C3AB . . 122.2(2) ?
    C7B N8B N1B . . 127.2(2) ?
    C3AB N8B N1B . . 110.57(19) ?
    C1C N1C Zn . . 146.6(2) ?
    N1C C1C O1C . . 177.2(4) ?
    C1D N1D Zn . . 161.5(3) ?
    N1D C1D O1D . . 178.1(3) ?
