# Supplementary material for: Bis(cyanato-κN)bis­(5,7-dimethyl-1,2,4-triazolo[1,5-a]pyrimidine-κN 3)zinc
Source: Acta Crystallogr Sect E Struct Rep Online. 2011 Feb 19;67(Pt 3):m345. doi: 10.1107/S1600536811005769 (PMC3052141; doi:10.1107/S1600536811005769)
Supplement: Supplementary file 2 [file e-67-0m345-Isup2.hkl]

# 
# h,k,l, Fc-squared, Fo-squared, sigma(Fo-squared) and status flag 
# 
data_I
_shelx_title ' [Zn(C7H8N4)2(NCO)2]' 
_shelx_refln_list_code          4 
_shelx_F_calc_maximum      144.17 
_exptl_crystal_F_000       456.00 
_reflns_d_resolution_high  0.7476 
 
loop_ 
 _symmetry_equiv_pos_as_xyz 
 'x, y, z' 
 '-x, -y, -z' 
 
_cell_length_a    10.0023 
_cell_length_b    10.8168 
_cell_length_c    11.1094 
_cell_angle_alpha 116.772 
_cell_angle_beta  107.226 
_cell_angle_gamma  98.557 
 
_shelx_F_squared_multiplier     1.000 
 
loop_ 
 _refln_index_h 
 _refln_index_k 
 _refln_index_l 
 _refln_F_squared_calc 
 _refln_F_squared_meas 
 _refln_F_squared_sigma 
 _refln_observed_status 
   1   0   0     3406.86     3516.47    102.21 o 
   2   0   0      136.49      137.64      2.87 o 
   3   0   0     2319.04     2396.43     36.10 o 
   4   0   0     1154.50     1103.35     17.83 o 
   5   0   0        3.24        6.96      1.16 o 
   6   0   0      777.25      759.35     16.41 o 
   7   0   0      312.16      327.18      9.76 o 
   8   0   0       84.72       83.97     15.07 o 
   9   0   0       43.73       57.73      6.50 o 
  10   0   0      100.25       98.01      8.75 o 
  11   0   0       69.23       57.14      7.27 o 
 -11   1   0        6.25        5.76     11.14 o 
 -10   1   0       46.17       43.01      5.74 o 
  -9   1   0       49.06       41.72      4.34 o 
  -8   1   0      340.04      329.62      9.89 o 
  -7   1   0        1.55        1.28      1.58 o 
  -6   1   0      364.89      370.37      9.59 o 
  -5   1   0      107.56       89.34      2.86 o 
  -4   1   0        1.21        1.98      0.60 o 
  -3   1   0       45.18       45.23      4.54 o 
  -2   1   0     1787.19     1823.55     38.75 o 
  -1   1   0     5797.87     5857.30     85.91 o 
   0   1   0      118.88      128.58      2.78 o 
   1   1   0      258.84      256.03      5.32 o 
   2   1   0     1818.25     1928.39     40.63 o 
   3   1   0      461.14      429.63      7.77 o 
   4   1   0        0.41        1.01      0.79 o 
   5   1   0      344.91      338.89      7.20 o 
   6   1   0      567.66      593.89     11.50 o 
   7   1   0      115.85      129.44     12.97 o 
   8   1   0        5.85        5.07      2.86 o 
   9   1   0      321.31      295.90     17.45 o 
  10   1   0        0.81        2.40      3.26 o 
  11   1   0        0.41        2.51      3.75 o 
 -12   2   0        0.34       -3.99      4.17 o 
 -11   2   0        7.51        0.49      4.83 o 
 -10   2   0       11.15       10.05      2.84 o 
  -9   2   0       26.00       30.31      3.65 o 
  -8   2   0      104.22      106.43      5.91 o 
  -7   2   0      706.53      680.08     18.99 o 
  -6   2   0        8.18        5.70      1.64 o 
  -5   2   0      425.49      487.78     11.11 o 
  -4   2   0     1360.69     1386.49     25.77 o 
  -3   2   0      580.05      710.72     11.70 o 
  -2   2   0     5435.99     5912.91     86.64 o 
  -1   2   0     1649.83     1863.51     27.97 o 
   0   2   0      422.50      466.42      7.71 o 
   1   2   0    11130.41    11881.26    200.53 o 
   2   2   0      186.63      194.38      6.55 o 
   3   2   0      358.42      351.22     10.38 o 
   4   2   0      428.11      392.42      7.79 o 
   5   2   0      596.60      592.07     11.21 o 
   6   2   0       10.35       12.64      2.25 o 
   7   2   0      192.77      173.53     17.22 o 
   8   2   0       66.67       72.73      7.61 o 
   9   2   0       34.86       22.22      7.13 o 
  10   2   0        0.15        2.69      3.13 o 
 -12   3   0        9.50       13.19      7.26 o 
 -11   3   0        0.78        1.19      2.59 o 
 -10   3   0       10.27       10.85      2.96 o 
  -9   3   0      135.02      144.67      7.02 o 
  -8   3   0      618.31      576.29     14.48 o 
  -7   3   0      442.27      419.44     27.72 o 
  -6   3   0       12.94        5.85      1.62 o 
  -5   3   0     2032.63     2235.42     40.71 o 
  -4   3   0       60.01       72.16      2.32 o 
  -3   3   0     1694.51     1902.03     29.23 o 
  -2   3   0     6529.78     6880.23    100.92 o 
  -1   3   0      300.48      293.47      5.59 o 
   0   3   0      729.05      701.82     11.57 o 
   1   3   0       78.97       75.81      2.18 o 
   2   3   0     1423.32     1491.23     27.72 o 
   3   3   0      120.11      105.54      3.73 o 
   4   3   0      177.60      182.19      6.40 o 
   5   3   0      240.41      214.44      8.73 o 
   6   3   0      195.53      198.22      8.91 o 
   7   3   0        0.80       -1.91      1.91 o 
   8   3   0       22.55       13.43      3.65 o 
   9   3   0       56.46       65.36     11.03 o 
  10   3   0       43.77       44.36      6.68 o 
 -12   4   0        0.52        5.09      3.16 o 
 -11   4   0       18.11       16.99      3.57 o 
 -10   4   0      193.83      207.20      8.48 o 
  -9   4   0      104.02      111.33      8.24 o 
  -8   4   0        4.38        4.73      2.61 o 
  -7   4   0      349.19      344.59      9.76 o 
  -6   4   0      811.70      818.33     17.60 o 
  -5   4   0       16.76       20.22      1.66 o 
  -4   4   0      155.92      147.40      5.75 o 
  -3   4   0     1990.29     2097.93     32.43 o 
  -2   4   0     1454.27     1416.21     22.40 o 
  -1   4   0     1712.62     1785.88     27.68 o 
   0   4   0      394.67      383.20      8.05 o 
   1   4   0     3708.58     3901.85     58.55 o 
   2   4   0      639.49      601.75     13.27 o 
   3   4   0      313.04      308.14      8.49 o 
   4   4   0     1265.56     1320.58     26.46 o 
   5   4   0       77.84       70.56      4.70 o 
   6   4   0        0.07        0.35      1.74 o 
   7   4   0       78.29       71.12      6.90 o 
   8   4   0       59.90       52.24      6.38 o 
   9   4   0        0.65        2.50      3.04 o 
 -12   5   0       17.81       14.14      3.87 o 
 -11   5   0       12.40       13.80      4.29 o 
 -10   5   0       65.41       53.27      5.05 o 
  -9   5   0      290.23      309.11     10.15 o 
  -8   5   0       29.19       35.44      3.63 o 
  -7   5   0       90.65       93.10      5.30 o 
  -6   5   0       12.39        6.62      1.79 o 
  -5   5   0        3.42        1.84      1.04 o 
  -4   5   0      580.18      573.37     10.77 o 
  -3   5   0      118.09      126.75      4.07 o 
  -2   5   0       23.28       20.43      1.73 o 
  -1   5   0     1143.74     1088.49     18.02 o 
   0   5   0      569.35      573.96     10.53 o 
   1   5   0      116.81      123.49      4.34 o 
   2   5   0      741.66      742.41     16.25 o 
   3   5   0      978.82      936.14     20.03 o 
   4   5   0      195.19      189.52      6.95 o 
   5   5   0       11.90       10.41      2.49 o 
   6   5   0       10.72       10.98      2.64 o 
   7   5   0       26.70       30.96      7.27 o 
   8   5   0        0.04        0.78      2.99 o 
   9   5   0        4.90       15.31      6.61 o 
 -12   6   0        6.50        6.80      3.26 o 
 -11   6   0       20.36       18.01      3.67 o 
 -10   6   0       96.16      103.77      6.89 o 
  -9   6   0      154.19      150.49      8.61 o 
  -8   6   0       20.17       20.54      3.09 o 
  -7   6   0        1.68        2.89      1.69 o 
  -6   6   0      860.44      833.87     21.95 o 
  -5   6   0       73.53       67.75      3.39 o 
  -4   6   0       15.17       15.52      1.82 o 
  -3   6   0      594.60      601.80     11.46 o 
  -2   6   0     1115.31     1131.58     19.17 o 
  -1   6   0       20.00       23.99      2.79 o 
   0   6   0     1197.23     1123.43     29.02 o 
   1   6   0      337.71      328.25     11.64 o 
   2   6   0      683.68      642.27     15.16 o 
   3   6   0      254.89      242.48      9.98 o 
   4   6   0       10.42       12.73      2.66 o 
   5   6   0       21.06       25.19      3.52 o 
   6   6   0       31.83       33.13      4.03 o 
   7   6   0        0.49        1.38      2.86 o 
   8   6   0       18.19       27.31      7.40 o 
 -12   7   0        7.02        8.07      6.52 o 
 -11   7   0       18.51       29.38      4.37 o 
 -10   7   0       12.06       10.77      2.91 o 
  -9   7   0       25.58       27.95      3.75 o 
  -8   7   0      257.77      257.56      8.98 o 
  -7   7   0       42.74       42.25      7.70 o 
  -6   7   0        3.84        4.58      1.97 o 
  -5   7   0       24.53       32.42      2.72 o 
  -4   7   0      894.53      876.49     16.05 o 
  -3   7   0       27.45       29.77      2.48 o 
  -2   7   0       55.77       62.02      3.31 o 
  -1   7   0      317.34      324.61     16.72 o 
   0   7   0      166.37      158.61      7.27 o 
   1   7   0       23.70       20.75      2.86 o 
   2   7   0      151.21      139.84     18.69 o 
   3   7   0      529.15      512.56     13.88 o 
   4   7   0        2.88        4.17      2.25 o 
   5   7   0        2.49        0.64      2.01 o 
   6   7   0       46.71       44.55      4.84 o 
   7   7   0       10.95       13.51      4.29 o 
 -11   8   0        0.11        0.26      3.48 o 
 -10   8   0       31.31       30.35      4.20 o 
  -9   8   0       92.96      100.38      6.66 o 
  -8   8   0        1.65        1.16      2.10 o 
  -7   8   0       31.89       33.51      3.82 o 
  -6   8   0      155.84      148.66      8.74 o 
  -5   8   0      439.02      410.31     11.01 o 
  -4   8   0       51.96       46.81      3.29 o 
  -3   8   0       56.23       64.84      3.71 o 
  -2   8   0       61.01       58.70      4.20 o 
  -1   8   0        4.81        6.93      2.04 o 
   0   8   0      299.00      305.51      9.47 o 
   1   8   0      760.96      761.86     18.20 o 
   2   8   0      371.52      395.34     15.01 o 
   3   8   0        9.47       10.01      3.18 o 
   4   8   0       10.98       10.65      2.97 o 
   5   8   0      180.06      179.32     12.29 o 
   6   8   0        1.25        2.37      3.25 o 
 -10   9   0        4.97        1.17      3.97 o 
  -9   9   0        0.03        1.46      2.95 o 
  -8   9   0      128.71      124.34      9.04 o 
  -7   9   0       91.69       97.08      7.88 o 
  -6   9   0        1.69       -0.38      2.77 o 
  -5   9   0       43.59       50.95      5.42 o 
  -4   9   0        1.44        2.81      2.33 o 
  -3   9   0       14.46       20.20      3.65 o 
  -2   9   0       13.54       20.88      3.79 o 
  -1   9   0       30.83       31.19      4.65 o 
   0   9   0      101.86      121.42      9.65 o 
   1   9   0       64.23       58.53     10.39 o 
   2   9   0       12.23       11.81      3.67 o 
   3   9   0       21.85       26.93      4.97 o 
   4   9   0      142.45      140.79     10.50 o 
   5   9   0        6.38       10.87      5.44 o 
  -9  10   0       33.06       36.60      8.10 o 
  -8  10   0       27.98       33.79      7.47 o 
  -7  10   0        6.10        1.15      2.75 o 
  -6  10   0       48.43       55.30      6.87 o 
  -5  10   0       46.55       39.86      5.27 o 
  -4  10   0       87.16       80.20      7.05 o 
  -3  10   0       10.51        7.91      3.06 o 
  -2  10   0       87.01      101.13     28.28 o 
  -1  10   0        3.17       -0.26      2.59 o 
   0  10   0        5.98        9.74      3.72 o 
   1  10   0      120.29      137.41     10.06 o 
   2  10   0       61.63       58.38     10.83 o 
   3  10   0        2.67        3.84      4.15 o 
  -9  11   0        1.98        8.21      5.89 o 
  -8  11   0        6.82        2.48      4.96 o 
  -7  11   0       93.95       84.28     11.12 o 
  -6  11   0       47.39       49.44      9.20 o 
  -5  11   0        4.53        4.44      5.07 o 
  -4  11   0       45.48       47.60      6.03 o 
  -3  11   0       51.81       52.98      6.43 o 
  -2  11   0        3.38        4.54      3.01 o 
  -1  11   0       27.19       23.74      4.66 o 
   0  11   0       90.24       93.77     10.59 o 
   1  11   0        1.58        0.27      3.16 o 
   2  11   0        4.89        2.66      4.65 o 
  -8  12   0       10.09       14.10      6.56 o 
  -4  12   0       15.18       21.58      7.33 o 
  -3  12   0        3.16        5.34      3.35 o 
  -2  12   0        2.09        2.45      3.57 o 
  -1  12   0       20.33       27.47      7.38 o 
   0  12   0        0.13        3.25      5.28 o 
   2 -13   1       31.20       31.91      8.16 o 
   3 -13   1       27.27       33.57      5.97 o 
   5 -13   1        4.13        6.90      5.75 o 
   0 -12   1        8.08        6.68      3.78 o 
   1 -12   1        3.37        1.17      3.26 o 
   2 -12   1        4.63        4.30      3.67 o 
   3 -12   1        9.56       11.65      4.06 o 
   4 -12   1       18.49       15.47      5.80 o 
   5 -12   1        5.56        4.01      5.62 o 
   6 -12   1       16.85       19.53      6.77 o 
   7 -12   1       27.76       30.64      6.90 o 
   8 -12   1        2.71       10.26      6.20 o 
  -2 -11   1       53.83       62.75     12.08 o 
  -1 -11   1        7.57        9.06      3.96 o 
   0 -11   1       49.92       52.58      9.06 o 
   1 -11   1      174.45      167.27     10.67 o 
   2 -11   1      178.66      169.73     12.17 o 
   3 -11   1       13.13       20.08      4.24 o 
   4 -11   1       13.49       14.65      3.78 o 
   5 -11   1        9.05       18.45      6.11 o 
   6 -11   1       16.34       15.47      3.93 o 
   7 -11   1        0.39       -2.62      2.67 o 
   8 -11   1        7.78       10.99      4.01 o 
   9 -11   1       13.84       15.65      6.07 o 
  -4 -10   1       67.50       53.86      7.27 o 
  -3 -10   1       28.72       30.29      5.52 o 
  -2 -10   1        0.12        0.13      2.83 o 
  -1 -10   1       75.38       73.55      7.39 o 
   0 -10   1      314.52      291.44     21.97 o 
   1 -10   1      111.17      120.35      9.84 o 
   2 -10   1        2.48        0.25      2.45 o 
   3 -10   1       53.90       64.13      7.06 o 
   4 -10   1        5.47        2.37      2.04 o 
   5 -10   1       48.95       40.54      5.28 o 
   6 -10   1        8.71        9.76      3.46 o 
   7 -10   1      118.26      121.28      9.13 o 
   8 -10   1       47.78       38.51      6.87 o 
   9 -10   1        2.20        2.36      3.39 o 
  10 -10   1        8.21       18.18      7.24 o 
  -6  -9   1        2.09        7.83      5.95 o 
  -5  -9   1       21.48       15.87      4.31 o 
  -4  -9   1        2.50        1.87      2.98 o 
  -3  -9   1        2.53        4.43      2.67 o 
  -2  -9   1       19.63       23.77      4.39 o 
  -1  -9   1       58.15       56.68      6.28 o 
   0  -9   1        6.26        4.60      5.53 o 
   1  -9   1       43.18       36.37      7.69 o 
   2  -9   1      184.31      170.73     10.36 o 
   3  -9   1       27.87       27.04      3.25 o 
   4  -9   1       73.79       79.28      5.14 o 
   5  -9   1      242.16      210.41     18.09 o 
   6  -9   1       55.29       56.15      6.09 o 
   7  -9   1       64.73       58.71      9.15 o 
   8  -9   1       18.83       21.89      7.42 o 
   9  -9   1       21.98       21.70      4.68 o 
  10  -9   1        6.75        5.34      3.89 o 
  11  -9   1        5.29        1.33      4.89 o 
  -7  -8   1       55.59       44.97      8.95 o 
  -6  -8   1       16.34       22.42      4.67 o 
  -5  -8   1        0.08        2.93      2.89 o 
  -4  -8   1        6.67        7.77      3.36 o 
  -3  -8   1       60.45       62.30      7.80 o 
  -2  -8   1        0.35        2.36      2.34 o 
  -1  -8   1      100.78       97.51      8.11 o 
   0  -8   1      250.58      243.04      9.44 o 
   1  -8   1      251.28      242.38      7.83 o 
   2  -8   1       47.63       50.69      3.34 o 
   3  -8   1      119.17      114.15      6.51 o 
   4  -8   1      701.58      710.53     13.85 o 
   5  -8   1        0.75        2.58      1.76 o 
   6  -8   1       47.18       39.67      3.80 o 
   7  -8   1       30.77       35.01      3.82 o 
   8  -8   1      181.21      177.28      7.70 o 
   9  -8   1        1.52        1.91      2.34 o 
  10  -8   1       18.75       15.20      3.44 o 
  11  -8   1       42.59       47.40      5.41 o 
  -8  -7   1       53.48       50.50      9.36 o 
  -7  -7   1       13.69       11.58      3.18 o 
  -6  -7   1       37.90       41.44      4.58 o 
  -5  -7   1       70.78       90.48      9.60 o 
  -4  -7   1       14.07       13.99      2.78 o 
  -3  -7   1       74.00       63.32      4.71 o 
  -2  -7   1      632.01      675.95     18.59 o 
  -1  -7   1      154.01      142.62      9.67 o 
   0  -7   1      498.56      545.73     12.87 o 
   1  -7   1      109.27       99.37      3.72 o 
   2  -7   1      934.59      952.01     16.77 o 
   3  -7   1      626.27      628.58     12.05 o 
   4  -7   1      157.03      142.98      4.57 o 
   5  -7   1       99.08      103.33      5.02 o 
   6  -7   1      182.82      194.60      6.99 o 
   7  -7   1        5.00        2.37      1.97 o 
   8  -7   1       16.51       20.07      3.28 o 
   9  -7   1       36.15       49.47      4.83 o 
  10  -7   1        4.98        6.79      2.76 o 
  11  -7   1        2.40        4.40      2.91 o 
  12  -7   1        0.96        1.04      3.98 o 
  -9  -6   1        0.25       -2.44      4.51 o 
  -8  -6   1        0.11        0.84      3.22 o 
  -7  -6   1       47.85       56.00      5.22 o 
  -6  -6   1       62.27       51.95      4.75 o 
  -5  -6   1       47.73       44.96      4.12 o 
  -4  -6   1       49.54       54.12      7.27 o 
  -3  -6   1      465.24      440.72     11.57 o 
  -2  -6   1      455.37      472.81     11.78 o 
  -1  -6   1      572.99      617.94     11.57 o 
   0  -6   1      620.46      587.66     10.97 o 
   1  -6   1      618.10      639.79     12.82 o 
   2  -6   1      353.06      327.41      7.06 o 
   3  -6   1      590.02      618.02     11.55 o 
   4  -6   1     1757.07     1788.04     28.77 o 
   5  -6   1      978.66      942.75     19.74 o 
   6  -6   1       11.61       12.44      2.25 o 
   7  -6   1       80.46       83.59      5.23 o 
   8  -6   1       23.93       30.75      3.61 o 
   9  -6   1       86.74       77.76      5.76 o 
  10  -6   1       10.85        8.83      2.92 o 
  11  -6   1       39.14       42.36      7.77 o 
  12  -6   1       16.79       16.64      3.96 o 
  -9  -5   1        6.08        6.68      3.90 o 
  -8  -5   1       52.56       52.60      6.47 o 
  -7  -5   1       69.31       69.49      5.34 o 
  -6  -5   1       73.86       73.42      5.13 o 
  -5  -5   1      227.69      214.88      7.56 o 
  -4  -5   1      407.64      412.17     12.06 o 
  -3  -5   1       24.94       22.27      2.57 o 
  -2  -5   1      354.41      327.23      8.63 o 
  -1  -5   1     1131.76     1203.79     19.74 o 
   0  -5   1        6.76        4.02      0.92 o 
   1  -5   1       11.60       15.98      1.45 o 
   2  -5   1      350.32      348.42      7.01 o 
   3  -5   1     1568.48     1630.77     25.93 o 
   4  -5   1     2805.50     3009.34     46.09 o 
   5  -5   1      414.86      445.98     10.90 o 
   6  -5   1      220.15      203.80     10.17 o 
   7  -5   1      141.69      134.43      6.11 o 
   8  -5   1      186.19      162.70      6.74 o 
   9  -5   1      169.96      158.06      7.85 o 
  10  -5   1      133.66      129.76      7.59 o 
  11  -5   1       21.09       19.98      3.69 o 
  12  -5   1        0.87        0.58      2.92 o 
 -10  -4   1       34.01       32.95      6.09 o 
  -9  -4   1       35.72       33.40      6.37 o 
  -8  -4   1        0.49        1.45      2.68 o 
  -7  -4   1        0.73       -1.80      1.98 o 
  -6  -4   1      297.01      304.12      9.27 o 
  -5  -4   1       42.62       40.67      3.56 o 
  -4  -4   1      143.66      138.67      5.28 o 
  -3  -4   1     1299.80     1323.40     21.59 o 
  -2  -4   1     2622.96     2643.09     40.41 o 
  -1  -4   1       48.18       58.67      2.62 o 
   0  -4   1        4.72        4.03      0.82 o 
   1  -4   1      734.17      735.34     12.29 o 
   2  -4   1      229.04      221.29      5.39 o 
   3  -4   1      243.70      299.87      6.11 o 
   4  -4   1      241.27      204.72      7.32 o 
   5  -4   1      726.01      729.20     15.67 o 
   6  -4   1      251.54      237.38      7.39 o 
   7  -4   1      232.74      219.84      7.58 o 
   8  -4   1      231.24      234.78      8.32 o 
   9  -4   1       83.89       84.66     10.39 o 
  10  -4   1        5.42        7.71      2.76 o 
  11  -4   1       16.19       15.86      3.61 o 
  12  -4   1        7.20       15.38      6.59 o 
 -10  -3   1        8.86        2.89      8.64 o 
  -9  -3   1       13.23       16.91      4.21 o 
  -8  -3   1      123.91      122.87      8.68 o 
  -7  -3   1       60.89       60.25      6.03 o 
  -6  -3   1      140.92      144.49      5.73 o 
  -5  -3   1      198.17      192.21      6.35 o 
  -4  -3   1     2161.67     2349.25     36.52 o 
  -3  -3   1      150.36      147.93      3.75 o 
  -2  -3   1     1307.18     1385.23     21.78 o 
  -1  -3   1     6072.50     6377.72     93.67 o 
   0  -3   1       18.60       23.33      1.21 o 
   1  -3   1     4468.33     4845.36     71.34 o 
   2  -3   1    12520.14    12961.25    189.15 o 
   3  -3   1     3134.70     3451.01     51.63 o 
   4  -3   1      464.27      495.26     13.76 o 
   5  -3   1      196.05      196.15     10.87 o 
   6  -3   1      146.10      114.06      4.79 o 
   7  -3   1      176.78      185.44      6.73 o 
   8  -3   1        7.72        5.02      2.18 o 
   9  -3   1        0.37       -0.84      2.03 o 
  10  -3   1       23.22       24.89      3.85 o 
  11  -3   1       15.44       10.39      4.19 o 
 -11  -2   1        7.50        7.00      3.84 o 
 -10  -2   1       77.67       81.68      8.77 o 
  -9  -2   1      238.70      256.78     16.69 o 
  -8  -2   1        3.19        5.59      2.97 o 
  -7  -2   1      177.55      180.81      8.62 o 
  -6  -2   1      414.36      407.57      8.72 o 
  -5  -2   1      308.20      319.13      6.97 o 
  -4  -2   1      267.10      317.81      6.57 o 
  -3  -2   1        3.26        4.16      0.84 o 
  -2  -2   1     2274.48     2415.59     36.30 o 
  -1  -2   1     1552.89     1643.28     24.78 o 
   0  -2   1      398.56      418.61      8.71 o 
   1  -2   1     7373.74     7506.97    109.47 o 
   2  -2   1    18453.13    18355.36    269.32 o 
   3  -2   1      947.40     1063.16     19.95 o 
   4  -2   1      245.06      236.73      6.38 o 
   5  -2   1     1980.36     2156.31     39.55 o 
   6  -2   1      463.01      446.42     11.15 o 
   7  -2   1       41.89       37.37      5.69 o 
   8  -2   1      577.51      572.54     17.61 o 
   9  -2   1       48.01       51.27      4.84 o 
  10  -2   1       66.11       59.77     14.95 o 
  11  -2   1        1.27        6.90      3.75 o 
 -11  -1   1      113.93      131.12     10.60 o 
 -10  -1   1       39.83       38.18      5.75 o 
  -9  -1   1       34.78       33.56      5.00 o 
  -8  -1   1      157.91      159.07      8.38 o 
  -7  -1   1      181.68      167.83      6.12 o 
  -6  -1   1       26.20       31.52      2.28 o 
  -5  -1   1       30.28       30.88      2.95 o 
  -4  -1   1       69.61       52.12      3.56 o 
  -3  -1   1      118.97       99.89      2.69 o 
  -2  -1   1     1623.14     1794.46     27.14 o 
  -1  -1   1        5.22       -1.27      1.27 o 
   0  -1   1     8145.71     7969.51    114.93 o 
   1  -1   1       74.20       80.44      1.79 o 
   2  -1   1       37.06       32.71      1.36 o 
   3  -1   1     2510.35     2762.18     41.50 o 
   4  -1   1      785.23      723.74     12.34 o 
   5  -1   1        0.24        0.70      0.76 o 
   6  -1   1      145.19      149.75      5.56 o 
   7  -1   1      761.18      781.69     21.26 o 
   8  -1   1       50.69       52.93      7.19 o 
   9  -1   1       69.74       74.35      7.31 o 
  10  -1   1       34.25       35.01      5.64 o 
  11  -1   1       16.14       23.80      5.16 o 
 -12   0   1       17.34       18.38      7.62 o 
 -11   0   1        2.84       -1.20      2.81 o 
 -10   0   1        0.42        3.72      2.95 o 
  -9   0   1       63.83       64.17     12.98 o 
  -8   0   1      136.24      133.45      5.88 o 
  -7   0   1        6.08        7.98      1.94 o 
  -6   0   1     1932.18     2082.05     32.92 o 
  -5   0   1     1315.87     1331.13     21.49 o 
  -4   0   1      371.02      368.74      6.96 o 
  -3   0   1      103.55      102.44      2.90 o 
  -2   0   1     2469.92     2603.52     33.92 o 
  -1   0   1       77.98       90.48      2.68 o 
   0   0   1     3547.35     3532.00     59.74 o 
   1   0   1      575.34      606.23      9.61 o 
   2   0   1      147.89      126.07      2.88 o 
   3   0   1      264.66      241.99      7.73 o 
   4   0   1       11.13       10.94      1.27 o 
   5   0   1      452.02      427.01      9.54 o 
   6   0   1      346.94      351.00     11.74 o 
   7   0   1      171.97      175.89      8.63 o 
   8   0   1        1.51        2.13      2.32 o 
   9   0   1      262.85      266.37     23.25 o 
  10   0   1       13.09       18.47      4.61 o 
  11   0   1        0.32        7.01      5.57 o 
 -12   1   1       21.76       19.38      5.05 o 
 -11   1   1       74.83       69.71      7.43 o 
 -10   1   1       18.42       17.04      3.16 o 
  -9   1   1        8.14        9.18      2.51 o 
  -8   1   1      143.43      147.02      6.09 o 
  -7   1   1      844.07      865.26     18.64 o 
  -6   1   1      796.06      809.16     24.70 o 
  -5   1   1       13.91       20.90      4.26 o 
  -4   1   1      919.75      913.37     14.84 o 
  -3   1   1      265.25      246.04      4.73 o 
  -2   1   1      378.54      452.35      9.76 o 
  -1   1   1     1390.19     1438.42     21.62 o 
   0   1   1     4562.40     4909.61     71.96 o 
   1   1   1       36.69       41.55      2.51 o 
   2   1   1      500.53      527.05      9.03 o 
   3   1   1     1162.00     1185.15     19.01 o 
   4   1   1      151.07      120.36      3.45 o 
   5   1   1      210.13      231.21      5.64 o 
   6   1   1       18.69       16.58      3.32 o 
   7   1   1      155.09      152.75      8.16 o 
   8   1   1      127.01      102.74      9.78 o 
   9   1   1       40.94       53.38      6.54 o 
  10   1   1        0.21        1.62      3.48 o 
 -12   2   1       23.32       25.46      5.36 o 
 -11   2   1        6.34       13.25      3.24 o 
 -10   2   1        1.59        0.98      2.09 o 
  -9   2   1       25.61       22.44      3.22 o 
  -8   2   1      234.94      218.96      7.60 o 
  -7   2   1      120.35      115.92      5.11 o 
  -6   2   1        8.80       15.51      2.73 o 
  -5   2   1     2893.01     3165.31     46.39 o 
  -4   2   1      991.35      935.29     15.28 o 
  -3   2   1       14.56       15.45      1.23 o 
  -2   2   1     3457.51     3729.57     55.21 o 
  -1   2   1     3357.25     3434.61     50.92 o 
   0   2   1     9138.96     9627.71    197.85 o 
   1   2   1     1139.30     1142.71     21.32 o 
   2   2   1     1347.00     1327.21     24.86 o 
   3   2   1      241.67      212.09      5.09 o 
   4   2   1       82.88       92.41      5.78 o 
   5   2   1     1341.19     1394.01     27.65 o 
   6   2   1      615.89      619.54     16.22 o 
   7   2   1      107.89       96.85      7.87 o 
   8   2   1        3.42        0.93      2.41 o 
   9   2   1       55.45       61.13      8.73 o 
  10   2   1       35.04       40.98      6.47 o 
 -12   3   1        0.04       -0.08      2.80 o 
 -11   3   1       22.10       27.17      4.19 o 
 -10   3   1      345.57      360.82     15.43 o 
  -9   3   1        0.32       -1.33      1.79 o 
  -8   3   1      172.59      158.21      6.38 o 
  -7   3   1     1116.91     1104.31     24.91 o 
  -6   3   1      806.46      773.77     16.52 o 
  -5   3   1       50.57       71.77      2.63 o 
  -4   3   1     1295.91     1376.51     21.98 o 
  -3   3   1      915.30      833.76     13.86 o 
  -2   3   1        8.48        5.67      0.96 o 
  -1   3   1       28.80       31.37      2.41 o 
   0   3   1     1301.03     1296.92     20.43 o 
   1   3   1     2677.01     2831.98     50.25 o 
   2   3   1        6.94        8.47      1.63 o 
   3   3   1      393.55      390.53     10.97 o 
   4   3   1     2176.91     2196.70     94.62 o 
   5   3   1      471.49      443.82     11.61 o 
   6   3   1       81.44       76.15      5.15 o 
   7   3   1       23.94       16.22      3.75 o 
   8   3   1       35.50       39.28      5.75 o 
   9   3   1       26.28       31.33      5.68 o 
 -13   4   1        4.95        8.14      6.02 o 
 -12   4   1       32.96       34.93      4.73 o 
 -11   4   1       48.11       49.49      5.19 o 
 -10   4   1       49.30       48.20      5.94 o 
  -9   4   1      164.04      165.38      7.00 o 
  -8   4   1      119.59      116.94      6.06 o 
  -7   4   1      134.21      112.94      5.23 o 
  -6   4   1       34.82       31.81      3.81 o 
  -5   4   1       97.78       81.39      3.12 o 
  -4   4   1     1456.59     1424.23     23.02 o 
  -3   4   1        3.46        1.01      1.00 o 
  -2   4   1      115.99       79.34      2.88 o 
  -1   4   1     2900.52     3061.46     46.40 o 
   0   4   1      727.09      730.53     12.66 o 
   1   4   1       11.99       16.56      2.05 o 
   2   4   1     1129.23     1136.09     22.86 o 
   3   4   1      333.17      304.56     16.98 o 
   4   4   1       31.79       28.58      3.09 o 
   5   4   1       10.92        8.57      2.28 o 
   6   4   1       32.11       30.80      3.64 o 
   7   4   1        3.40        5.77      2.92 o 
   8   4   1        8.84        8.79      3.54 o 
   9   4   1        0.91       -4.17      4.17 o 
 -12   5   1        0.06        2.80      3.77 o 
 -11   5   1       12.44       13.28      4.20 o 
 -10   5   1       50.53       58.57      5.24 o 
  -9   5   1       55.14       63.82      5.62 o 
  -8   5   1        8.54        9.12      2.36 o 
  -7   5   1      167.87      161.65      6.20 o 
  -6   5   1      187.71      183.12      6.53 o 
  -5   5   1      118.15      125.18      4.06 o 
  -4   5   1       85.89       70.64      3.20 o 
  -3   5   1     1046.28     1067.03     18.06 o 
  -2   5   1     1006.83     1087.26     18.26 o 
  -1   5   1      642.23      680.74     12.28 o 
   0   5   1       18.44       13.62      1.81 o 
   1   5   1      296.85      277.35      9.93 o 
   2   5   1       11.87       10.57      2.12 o 
   3   5   1      312.38      277.06      9.01 o 
   4   5   1      396.39      366.98     10.82 o 
   5   5   1      222.68      221.06      8.24 o 
   6   5   1       18.68       29.36      3.73 o 
   7   5   1        6.80        8.07      3.46 o 
   8   5   1       30.23       39.61      6.12 o 
 -12   6   1       11.59       18.36      5.64 o 
 -11   6   1       14.73       10.05      3.88 o 
 -10   6   1       17.39       15.14      3.80 o 
  -9   6   1       51.55       51.25      5.54 o 
  -8   6   1      267.57      253.34      8.69 o 
  -7   6   1       14.73       21.67      2.95 o 
  -6   6   1       14.94       14.31      2.39 o 
  -5   6   1      417.11      418.09      9.08 o 
  -4   6   1     1008.56     1086.40     18.91 o 
  -3   6   1      228.14      212.18      5.62 o 
  -2   6   1       26.17       31.38      3.69 o 
  -1   6   1      285.59      264.03      6.32 o 
   0   6   1      163.94      163.32      7.17 o 
   1   6   1       64.17       51.15      8.69 o 
   2   6   1      168.72      179.25      6.80 o 
   3   6   1      762.80      714.07     17.27 o 
   4   6   1      114.36      117.05      6.61 o 
   5   6   1        0.08        0.26      2.09 o 
   6   6   1      124.96      125.26      7.57 o 
   7   6   1       50.16       61.05      7.55 o 
 -12   7   1        1.80       -0.20      5.39 o 
 -11   7   1        9.29        8.61      3.97 o 
 -10   7   1       54.65       51.06      6.82 o 
  -9   7   1      152.95      146.93      7.62 o 
  -8   7   1        0.07        0.75      2.02 o 
  -7   7   1        2.35        0.17      1.69 o 
  -6   7   1      694.05      692.87     25.96 o 
  -5   7   1       50.73       54.05      3.47 o 
  -4   7   1       11.33       16.63      2.10 o 
  -3   7   1      214.31      216.38      6.00 o 
  -2   7   1      136.06      126.50      5.23 o 
  -1   7   1        2.51        1.98      1.62 o 
   0   7   1      105.34      112.28      5.63 o 
   1   7   1       44.11       47.39      4.68 o 
   2   7   1        3.98        3.20      2.16 o 
   3   7   1       10.38       10.04      2.61 o 
   4   7   1        8.14        9.29      2.69 o 
   5   7   1      114.29      117.26      9.40 o 
   6   7   1        3.32       10.58      3.21 o 
 -11   8   1       13.24        9.84      4.29 o 
 -10   8   1       10.92       11.80      3.76 o 
  -9   8   1        0.22        1.08      2.62 o 
  -8   8   1       92.46      100.07      7.75 o 
  -7   8   1      102.44       95.79      7.40 o 
  -6   8   1       11.69       11.93      2.38 o 
  -5   8   1      127.21      123.60      4.96 o 
  -4   8   1      252.48      258.80      7.07 o 
  -3   8   1      190.54      178.53      6.71 o 
  -2   8   1       31.96       28.70      3.69 o 
  -1   8   1      193.06      182.19      9.39 o 
   0   8   1       78.51       69.65      5.74 o 
   1   8   1        4.58        4.98      2.12 o 
   2   8   1        1.06        1.17      2.02 o 
   3   8   1       93.67      104.51      7.01 o 
   4   8   1       28.14       22.89      4.72 o 
   5   8   1        0.90        0.90      3.39 o 
   6   8   1        1.28        6.00      5.30 o 
 -10   9   1       35.55       33.47      5.54 o 
  -9   9   1       53.17       58.47      7.69 o 
  -8   9   1       16.51       21.82      4.85 o 
  -7   9   1       16.94       21.78      4.27 o 
  -6   9   1       36.58       39.76      4.10 o 
  -5   9   1      153.23      157.21      5.71 o 
  -4   9   1      171.26      171.20      6.91 o 
  -3   9   1        1.48        3.55      2.09 o 
  -2   9   1      201.46      204.23      7.76 o 
  -1   9   1      177.25      201.33     16.58 o 
   0   9   1        0.42        0.67      2.55 o 
   1   9   1      185.44      171.67     10.71 o 
   2   9   1       82.60       95.48     18.98 o 
   3   9   1        0.76        2.46      3.38 o 
   4   9   1       11.45        7.73      3.84 o 
  -9  10   1        0.72        7.10      5.35 o 
  -8  10   1        7.31        1.67      4.87 o 
  -7  10   1       30.46       40.10      7.76 o 
  -6  10   1        1.19        5.57      4.38 o 
  -4  10   1       86.93       88.07     16.23 o 
  -3  10   1       43.09       41.09      5.48 o 
  -2  10   1       12.62       14.00      6.45 o 
  -1  10   1        2.36        7.60      3.15 o 
   0  10   1       85.62       91.96      8.39 o 
   1  10   1        6.36        4.18      3.40 o 
   2  10   1        2.24        2.15      3.40 o 
  -8  11   1       10.63       10.17      6.65 o 
  -4  11   1        0.57        3.74      5.23 o 
  -3  11   1       13.40       11.95      5.64 o 
  -2  11   1        5.29        6.34      3.59 o 
  -1  11   1        5.14        6.84      3.82 o 
   0  11   1        0.05        0.50      3.38 o 
   1  11   1        0.83       -3.74      3.74 o 
  -4  12   1       34.71       35.43      8.73 o 
  -3  12   1       36.84       16.67      6.81 o 
   1 -13   2        1.57       -0.86      4.08 o 
   2 -13   2       26.24       26.32      7.96 o 
   3 -13   2       78.66      102.13      9.30 o 
   4 -13   2       22.18       30.04      8.05 o 
   5 -13   2        2.69        0.54      5.21 o 
   6 -13   2       13.20       11.01      6.04 o 
   7 -13   2        2.50        3.16      6.11 o 
  -1 -12   2        4.51        2.62      3.68 o 
   0 -12   2        0.08       -1.05      3.91 o 
   1 -12   2       63.33       64.46      8.03 o 
   2 -12   2      121.73      123.45      9.68 o 
   3 -12   2        2.52        0.86      4.95 o 
   4 -12   2       13.56       17.12      6.50 o 
   5 -12   2       36.36       34.91      7.89 o 
   6 -12   2       28.71       24.44      8.94 o 
   7 -12   2        0.91        0.97      3.41 o 
   8 -12   2       15.55        9.98     10.40 o 
  -3 -11   2       14.80       19.99      6.38 o 
  -2 -11   2        7.22        8.71      5.36 o 
  -1 -11   2        1.96        3.33      3.08 o 
   0 -11   2       45.13       46.87      6.12 o 
   1 -11   2        2.10        2.55      2.92 o 
   2 -11   2       44.25       41.90      5.66 o 
   3 -11   2       14.63       14.63      3.83 o 
   4 -11   2       24.23       31.19      5.66 o 
   5 -11   2       10.71        9.51      3.58 o 
   6 -11   2        3.02        2.79      4.10 o 
   7 -11   2       66.70       72.25      7.63 o 
   8 -11   2       21.16       11.54      4.43 o 
   9 -11   2        2.24        6.21      4.10 o 
  -5 -10   2       15.59       22.03      5.29 o 
  -4 -10   2        3.85        6.03      3.55 o 
  -3 -10   2        1.03       -1.79      2.60 o 
  -2 -10   2        1.67        2.19      3.52 o 
  -1 -10   2       10.09        9.00      3.48 o 
   0 -10   2       46.47       43.08      5.52 o 
   1 -10   2      118.62      110.09     19.64 o 
   2 -10   2       30.60       36.55      5.03 o 
   3 -10   2       76.05       80.35      5.42 o 
   4 -10   2        6.72        8.74      2.56 o 
   5 -10   2      121.59      124.35      8.64 o 
   6 -10   2       52.47       50.68      5.94 o 
   7 -10   2       56.08       48.75      8.33 o 
   8 -10   2        2.56        0.00      2.94 o 
   9 -10   2        2.83        2.89      6.08 o 
  10 -10   2        0.33       -0.09      5.16 o 
  -6  -9   2        4.13        6.61      4.09 o 
  -5  -9   2        9.92       11.19      4.02 o 
  -4  -9   2      115.51      115.54      9.28 o 
  -3  -9   2       77.00       82.18      7.76 o 
  -2  -9   2       12.77       14.08      3.62 o 
  -1  -9   2       27.04       28.45      5.45 o 
   0  -9   2      261.75      262.94     11.13 o 
   1  -9   2      196.40      189.44      9.03 o 
   2  -9   2       37.31       34.91      3.63 o 
   3  -9   2      368.61      335.71     11.60 o 
   4  -9   2      219.40      223.91      7.77 o 
   5  -9   2        1.90        1.15      2.23 o 
   6  -9   2       24.06       24.08      7.91 o 
   7  -9   2      133.00      132.80      9.25 o 
   8  -9   2       27.47       35.47      7.40 o 
   9  -9   2        6.63        3.66      3.35 o 
  10  -9   2        6.75        4.52      3.80 o 
  11  -9   2        4.70        6.86      5.57 o 
  -7  -8   2        0.04       -1.35      3.12 o 
  -6  -8   2       24.18       27.32      4.89 o 
  -5  -8   2      231.23      232.00     11.32 o 
  -4  -8   2       90.82       79.74      7.30 o 
  -3  -8   2       28.02       21.46      4.07 o 
  -2  -8   2       63.66       65.04      6.07 o 
  -1  -8   2       90.51       94.25     11.89 o 
   0  -8   2      352.24      336.71     12.26 o 
   1  -8   2       43.27       48.81      3.82 o 
   2  -8   2      642.40      627.70     14.63 o 
   3  -8   2      200.81      192.44     11.98 o 
   4  -8   2       11.50        8.83      2.09 o 
   5  -8   2      818.04      768.91     22.03 o 
   6  -8   2     1019.33      978.58     34.36 o 
   7  -8   2      316.02      258.72     11.46 o 
   8  -8   2        0.78        3.20      2.75 o 
   9  -8   2       29.61       32.74      6.79 o 
  10  -8   2       19.58       17.35      4.76 o 
  11  -8   2        3.15        6.38      3.68 o 
  -8  -7   2       11.85        3.25      5.44 o 
  -7  -7   2       56.31       64.39      5.60 o 
  -6  -7   2       36.36       38.56      4.32 o 
  -5  -7   2       35.86       37.72      4.01 o 
  -4  -7   2       37.37       32.28      3.52 o 
  -3  -7   2      336.58      318.08     12.56 o 
  -2  -7   2      208.08      205.19      6.95 o 
  -1  -7   2        3.01        2.09      1.48 o 
   0  -7   2      352.90      362.18     12.96 o 
   1  -7   2      248.68      253.26      6.07 o 
   2  -7   2       28.46       22.62      2.00 o 
   3  -7   2      550.26      553.28     10.81 o 
   4  -7   2      438.60      424.19      9.00 o 
   5  -7   2      393.63      398.75     10.47 o 
   6  -7   2       58.33       59.69      4.35 o 
   7  -7   2       19.88       19.26      2.98 o 
   8  -7   2       33.96       39.83      4.23 o 
   9  -7   2       35.28       32.96      5.09 o 
  10  -7   2        3.07        4.20      3.24 o 
  11  -7   2       28.84       28.67      4.45 o 
  -9  -6   2       12.26       17.63      4.89 o 
  -8  -6   2       27.03       23.21      4.78 o 
  -7  -6   2        4.28        3.09      2.96 o 
  -6  -6   2       25.82       23.45      3.33 o 
  -5  -6   2       71.81       71.75      4.99 o 
  -4  -6   2      224.30      201.16      7.08 o 
  -3  -6   2       87.79       77.89      4.49 o 
  -2  -6   2      780.01      768.64     13.89 o 
  -1  -6   2      162.08      142.47      5.91 o 
   0  -6   2       15.61       13.61      1.45 o 
   1  -6   2      114.90      120.29      4.16 o 
   2  -6   2      329.07      329.88      6.99 o 
   3  -6   2       53.32       74.33      3.23 o 
   4  -6   2       42.58       44.40      2.60 o 
   5  -6   2       54.73       50.27      3.65 o 
   6  -6   2      262.84      250.27      7.97 o 
   7  -6   2      215.61      210.85      7.62 o 
   8  -6   2      223.45      205.12      7.98 o 
   9  -6   2       46.92       44.56      4.64 o 
  10  -6   2       40.11       42.23      4.82 o 
  11  -6   2       31.84       31.47      4.60 o 
  12  -6   2        5.29       -4.08      4.56 o 
 -10  -5   2       26.24       31.01      8.12 o 
  -9  -5   2        4.75        7.71      3.52 o 
  -8  -5   2        1.40        1.43      2.84 o 
  -7  -5   2       51.53       61.36      5.45 o 
  -6  -5   2      372.17      377.23     10.89 o 
  -5  -5   2       21.84       16.32      2.53 o 
  -4  -5   2      154.66      157.36      5.78 o 
  -3  -5   2     1466.11     1537.87     25.01 o 
  -2  -5   2     3291.26     3589.76     54.47 o 
  -1  -5   2       15.69       16.85      2.28 o 
   0  -5   2      157.35      126.81      3.92 o 
   1  -5   2     1262.85     1122.36     18.19 o 
   2  -5   2       63.58       76.82      2.63 o 
   3  -5   2      780.31      737.10     12.91 o 
   4  -5   2     6473.45     6901.15    102.35 o 
   5  -5   2     1315.35     1418.46     27.64 o 
   6  -5   2        5.78        3.55      1.66 o 
   7  -5   2      217.11      198.28      7.29 o 
   8  -5   2      142.25      135.19      8.36 o 
   9  -5   2        8.41       14.96      3.10 o 
  10  -5   2       14.50       19.67      5.31 o 
  11  -5   2       28.14       36.15      7.81 o 
 -10  -4   2        9.51       13.16      4.28 o 
  -9  -4   2       32.41       47.89      6.19 o 
  -8  -4   2      263.88      253.92     30.70 o 
  -7  -4   2      276.66      270.07      8.81 o 
  -6  -4   2       56.90       55.67      5.00 o 
  -5  -4   2      291.39      289.48     11.89 o 
  -4  -4   2      913.27      964.39     16.65 o 
  -3  -4   2     1685.03     1674.85     26.61 o 
  -2  -4   2        6.10       15.32      1.80 o 
  -1  -4   2      110.80       86.92      4.27 o 
   0  -4   2       20.61       21.14      1.25 o 
   1  -4   2      100.92      111.23      2.83 o 
   2  -4   2       14.07        7.93      1.02 o 
   3  -4   2     6049.18     6719.24     99.20 o 
   4  -4   2      497.97      423.29      8.12 o 
   5  -4   2        5.77        4.91      1.50 o 
   6  -4   2      675.46      636.10     14.82 o 
   7  -4   2      451.34      425.14     11.59 o 
   8  -4   2        2.40        5.13      2.16 o 
   9  -4   2       13.82       16.04      3.21 o 
  10  -4   2       48.01       47.54      4.98 o 
  11  -4   2       12.71       13.42      5.24 o 
 -11  -3   2       30.02       29.36      5.62 o 
 -10  -3   2      104.64      118.05      9.65 o 
  -9  -3   2      108.08       96.02      9.63 o 
  -8  -3   2       13.95       11.03      4.22 o 
  -7  -3   2       44.99       38.99      3.58 o 
  -6  -3   2      383.23      353.43     14.29 o 
  -5  -3   2      148.84      118.42      3.80 o 
  -4  -3   2      464.51      483.91      9.25 o 
  -3  -3   2     2315.75     2439.88     37.33 o 
  -2  -3   2      147.44      120.61      5.96 o 
  -1  -3   2     3222.55     3437.82     51.09 o 
   0  -3   2      604.62      635.67     12.35 o 
   1  -3   2       10.48       15.20      1.49 o 
   2  -3   2       33.69       24.79      1.44 o 
   3  -3   2        1.60        4.31      0.86 o 
   4  -3   2       31.70       26.03      1.51 o 
   5  -3   2     1726.80     1798.75     33.85 o 
   6  -3   2      435.03      425.45     11.03 o 
   7  -3   2      180.54      175.58      6.74 o 
   8  -3   2       64.21       58.87      5.95 o 
   9  -3   2      128.34      138.73      7.45 o 
  10  -3   2       44.25       42.29      5.82 o 
  11  -3   2        0.11       -1.44      3.26 o 
 -11  -2   2       71.56       67.63     18.18 o 
 -10  -2   2        0.55       -0.33      2.77 o 
  -9  -2   2        9.11        7.72      3.05 o 
  -8  -2   2       84.53       79.09      7.85 o 
  -7  -2   2      116.59      103.82      4.98 o 
  -6  -2   2       20.98       22.38      2.06 o 
  -5  -2   2      519.97      526.40     10.02 o 
  -4  -2   2     4492.12     4626.51     69.02 o 
  -3  -2   2      659.69      689.04     11.63 o 
  -2  -2   2    20786.20    22138.85    327.30 o 
  -1  -2   2     7439.99     7891.56    115.19 o 
   0  -2   2      636.20      601.45      9.62 o 
   1  -2   2       31.93       34.68      1.18 o 
   2  -2   2      431.23      479.50      7.20 o 
   3  -2   2      703.63      722.59     12.18 o 
   4  -2   2     1715.87     1725.84     27.19 o 
   5  -2   2        7.62        7.39      1.68 o 
   6  -2   2      345.34      341.81     11.86 o 
   7  -2   2      334.88      319.05      9.58 o 
   8  -2   2      207.17      214.70      7.99 o 
   9  -2   2       45.17       52.01      6.36 o 
  10  -2   2       12.18       15.25      4.11 o 
  11  -2   2        7.27        5.15      3.95 o 
 -12  -1   2       16.30       18.70      7.69 o 
 -11  -1   2       15.39       14.77      4.36 o 
 -10  -1   2        4.86        6.15      3.32 o 
  -9  -1   2      187.69      188.29      9.39 o 
  -8  -1   2      102.54       93.59      5.33 o 
  -7  -1   2       88.85       77.25      6.53 o 
  -6  -1   2      772.79      749.51     13.56 o 
  -5  -1   2     1334.84     1429.00     23.05 o 
  -4  -1   2      689.46      743.62     12.61 o 
  -3  -1   2     2600.64     2626.15     39.47 o 
  -2  -1   2    18242.92    18564.46    240.58 o 
  -1  -1   2      366.29      391.97      6.35 o 
   0  -1   2       63.96       87.78      2.55 o 
   1  -1   2     6280.96     6765.70     99.02 o 
   2  -1   2     1344.06     1292.63     20.24 o 
   3  -1   2      438.35      482.07      8.79 o 
   4  -1   2      137.41      139.01      7.22 o 
   5  -1   2      464.38      453.25     12.07 o 
   6  -1   2      132.58      126.08      5.20 o 
   7  -1   2       69.11       86.86      6.64 o 
   8  -1   2      385.26      398.10     15.12 o 
   9  -1   2       69.38       62.42      6.90 o 
  10  -1   2        0.85       -3.35      3.35 o 
 -12   0   2       17.72       27.24      5.74 o 
 -11   0   2       20.49       26.76      4.91 o 
 -10   0   2       32.23       32.48      4.85 o 
  -9   0   2        1.19        4.90      1.98 o 
  -8   0   2      436.54      448.64     12.41 o 
  -7   0   2        6.32        4.57      1.65 o 
  -6   0   2       92.30       81.84      3.12 o 
  -5   0   2      557.38      556.88     10.11 o 
  -4   0   2     1514.79     1572.59     21.41 o 
  -3   0   2     1230.95     1250.92     18.93 o 
  -2   0   2      201.68      189.34      4.44 o 
  -1   0   2     1541.71     1716.13     29.83 o 
   0   0   2     4635.99     4957.85     72.77 o 
   1   0   2      533.74      523.46      8.83 o 
   2   0   2       70.36       66.96      2.17 o 
   3   0   2      801.98      803.78     16.86 o 
   4   0   2      203.84      186.83      4.71 o 
   5   0   2      192.55      200.12      6.95 o 
   6   0   2      246.54      253.22     10.32 o 
   7   0   2     1304.77     1253.16     33.11 o 
   8   0   2      207.17      219.05     17.58 o 
   9   0   2       26.28       32.83      9.71 o 
  10   0   2        6.67       15.35      8.83 o 
 -12   1   2       15.45       15.66      6.09 o 
 -11   1   2        0.54        2.69      2.49 o 
 -10   1   2        4.83        5.57      2.30 o 
  -9   1   2       68.92       65.81      4.91 o 
  -8   1   2      208.83      212.45      7.29 o 
  -7   1   2       10.40       13.41      2.20 o 
  -6   1   2     1692.81     1761.32     28.04 o 
  -5   1   2     1259.23     1209.36     22.85 o 
  -4   1   2      525.13      507.66     11.61 o 
  -3   1   2     1234.61     1357.88     21.12 o 
  -2   1   2     5062.58     5165.95     75.99 o 
  -1   1   2     4156.36     4367.07     64.33 o 
   0   1   2     1917.81     2164.61     37.57 o 
   1   1   2     1475.83     1535.15     23.73 o 
   2   1   2      476.94      399.80      7.46 o 
   3   1   2      208.05      181.61      4.38 o 
   4   1   2      219.03      207.82      5.09 o 
   5   1   2      722.16      767.13     16.93 o 
   6   1   2      312.46      309.12     12.04 o 
   7   1   2      209.97      216.52     10.42 o 
   8   1   2        7.56        2.34      2.85 o 
   9   1   2       50.50       50.74      6.74 o 
  10   1   2       18.42       24.01      5.55 o 
 -12   2   2        1.54       -0.23      2.42 o 
 -11   2   2       40.10       43.40      5.73 o 
 -10   2   2      154.70      154.91     12.14 o 
  -9   2   2       54.60       54.98      5.35 o 
  -8   2   2       44.97       47.19      4.84 o 
  -7   2   2     1202.59     1091.08     89.45 o 
  -6   2   2      356.05      364.21      6.31 o 
  -5   2   2       24.08       25.50      1.76 o 
  -4   2   2      291.02      263.82      5.75 o 
  -3   2   2     2062.77     2115.12     32.34 o 
  -2   2   2        9.14        8.57      1.00 o 
  -1   2   2     1078.33     1168.19     21.11 o 
   0   2   2       92.79       76.08      2.28 o 
   1   2   2     1437.34     1456.50     22.92 o 
   2   2   2      433.08      446.68     11.19 o 
   3   2   2     1000.23     1037.19     20.99 o 
   4   2   2      423.26      422.74     18.01 o 
   5   2   2        1.24        1.54      1.82 o 
   6   2   2       92.46       88.37      7.38 o 
   7   2   2      191.66      179.96     16.42 o 
   8   2   2       55.22       65.12     21.70 o 
   9   2   2        8.78       14.41      4.45 o 
 -13   3   2        0.90        3.54      5.86 o 
 -12   3   2       54.64       71.82      9.42 o 
 -11   3   2       53.77       60.09      6.56 o 
 -10   3   2       68.79       67.11      5.37 o 
  -9   3   2       75.43       72.77      5.13 o 
  -8   3   2      136.70      130.65      6.04 o 
  -7   3   2       16.01       16.18      4.88 o 
  -6   3   2      119.32      123.99      3.76 o 
  -5   3   2      856.18      835.12     14.48 o 
  -4   3   2       24.09       23.93      1.78 o 
  -3   3   2      404.74      428.26      8.11 o 
  -2   3   2      825.57      830.50     14.27 o 
  -1   3   2     5093.25     5500.74     81.52 o 
   0   3   2     1505.29     1688.14     26.47 o 
   1   3   2        4.26        8.57      1.61 o 
   2   3   2      480.64      461.40     11.18 o 
   3   3   2      226.73      199.62     14.26 o 
   4   3   2      196.05      196.54      8.08 o 
   5   3   2      533.27      483.96     12.89 o 
   6   3   2      228.67      227.52     14.31 o 
   7   3   2        0.86        4.34      2.77 o 
   8   3   2        4.54        5.82      3.45 o 
 -12   4   2        1.55       -0.29      3.25 o 
 -11   4   2       16.87       23.06      4.88 o 
 -10   4   2       52.52       58.26     17.24 o 
  -9   4   2        0.57        0.36      1.93 o 
  -8   4   2       59.87       53.46      6.35 o 
  -7   4   2      388.84      378.23     10.23 o 
  -6   4   2      299.60      322.41     15.08 o 
  -5   4   2      329.08      325.60      7.22 o 
  -4   4   2      195.32      195.90      5.00 o 
  -3   4   2     1710.77     1777.22     28.20 o 
  -2   4   2     2180.37     2199.45     34.24 o 
  -1   4   2       41.89       45.35      2.65 o 
   0   4   2      211.34      246.68      6.17 o 
   1   4   2       39.27       32.06      2.92 o 
   2   4   2      202.24      172.35      9.29 o 
   3   4   2        2.51        2.20      1.65 o 
   4   4   2       88.59       85.58      5.37 o 
   5   4   2      211.20      199.94      7.77 o 
   6   4   2       15.92       18.71      3.26 o 
   7   4   2        2.07        6.04      3.16 o 
   8   4   2      121.96      129.50     10.71 o 
 -12   5   2       17.97       30.21      5.71 o 
 -11   5   2       31.73       44.69      6.17 o 
 -10   5   2       19.17       24.18      4.73 o 
  -9   5   2      118.85      111.51      6.42 o 
  -8   5   2      210.45      204.82      7.46 o 
  -7   5   2        9.61        9.61      2.20 o 
  -6   5   2      119.75      120.04      5.15 o 
  -5   5   2      934.32      999.91     17.64 o 
  -4   5   2     1095.62     1110.17     19.09 o 
  -3   5   2       38.54       48.17      2.83 o 
  -2   5   2     1138.03     1223.57     20.51 o 
  -1   5   2     1339.47     1374.38     22.78 o 
   0   5   2      264.93      261.63      9.25 o 
   1   5   2      127.70      130.21      5.44 o 
   2   5   2      214.18      204.17     11.45 o 
   3   5   2       11.51        9.25      2.38 o 
   4   5   2       69.55       73.79      5.40 o 
   5   5   2        2.91        4.13      2.27 o 
   6   5   2      105.33       96.48      6.72 o 
   7   5   2       57.29       53.08      6.95 o 
 -12   6   2        2.56        1.10      3.66 o 
 -11   6   2       10.20        8.49      4.06 o 
 -10   6   2       92.98       73.99      7.33 o 
  -9   6   2       38.62       44.51      5.53 o 
  -8   6   2       41.06       43.29      5.57 o 
  -7   6   2        4.88        5.36      2.05 o 
  -6   6   2      818.67      800.95     17.86 o 
  -5   6   2       62.24       62.90      3.56 o 
  -4   6   2       63.50       67.35      3.60 o 
  -3   6   2     1163.79     1183.97     20.45 o 
  -2   6   2     1318.20     1378.06     23.26 o 
  -1   6   2      171.95      175.92     10.99 o 
   0   6   2      210.82      206.79      8.14 o 
   1   6   2      624.12      661.91     16.05 o 
   2   6   2       11.16        9.26      2.44 o 
   3   6   2       28.66       22.09      3.29 o 
   4   6   2      173.76      180.46      8.02 o 
   5   6   2       43.35       48.15      4.95 o 
   6   6   2        0.20        1.67      2.60 o 
 -12   7   2       14.07       14.30      7.22 o 
 -11   7   2       28.31       36.80     14.65 o 
 -10   7   2       57.55       71.06      7.37 o 
  -9   7   2       17.05       10.32      5.39 o 
  -8   7   2      209.26      206.22     15.82 o 
  -7   7   2      121.70      124.20      8.14 o 
  -6   7   2       63.38       48.15      6.38 o 
  -5   7   2       27.53       30.85      2.81 o 
  -4   7   2       73.35       76.27      4.22 o 
  -3   7   2      143.61      150.69     10.79 o 
  -2   7   2        2.35        1.56      1.62 o 
  -1   7   2      336.37      331.06     12.40 o 
   0   7   2      295.24      288.14      9.54 o 
   1   7   2      100.40       95.97      6.07 o 
   2   7   2       18.22       16.80      3.11 o 
   3   7   2      342.50      324.99     17.42 o 
   4   7   2        0.43       -0.60      2.28 o 
   5   7   2        0.47        0.42      2.41 o 
   6   7   2       13.61       23.18      7.95 o 
 -11   8   2        3.38        8.44      4.21 o 
 -10   8   2        3.60        5.48      3.58 o 
  -9   8   2       34.36       43.08      5.87 o 
  -8   8   2        0.11       -0.78      2.85 o 
  -7   8   2       59.51       65.37      6.37 o 
  -6   8   2        1.27        3.64      2.34 o 
  -5   8   2       10.80       11.76      3.82 o 
  -4   8   2       19.67       21.52      3.03 o 
  -3   8   2       71.28       62.62      4.72 o 
  -2   8   2       54.51       61.50      8.66 o 
  -1   8   2      170.01      149.73      6.83 o 
   0   8   2        7.54        2.39      2.16 o 
   1   8   2       73.86       80.52      6.10 o 
   2   8   2      101.42      115.19      8.45 o 
   3   8   2        3.82        2.02      3.27 o 
   4   8   2        1.79        4.81      2.82 o 
 -11   9   2       12.37        9.25      7.26 o 
 -10   9   2        0.25        1.21      3.70 o 
  -9   9   2        0.16       -1.02      2.87 o 
  -8   9   2       66.54       73.35      7.22 o 
  -7   9   2       93.72      100.98      7.98 o 
  -6   9   2       13.38       12.20      3.48 o 
  -5   9   2       66.71       75.52      6.73 o 
  -4   9   2      162.01      177.51      9.03 o 
  -3   9   2        6.00        3.44      2.89 o 
  -2   9   2       10.52        8.05      2.76 o 
  -1   9   2      209.53      218.31     10.90 o 
   0   9   2       90.85       94.79      8.80 o 
   1   9   2        2.06       -0.80      2.42 o 
   2   9   2        2.12        2.85      2.78 o 
   3   9   2        1.84        1.49      4.71 o 
  -9  10   2       23.21       25.55      7.26 o 
  -8  10   2       31.64       26.30      7.06 o 
  -5  10   2       58.24       68.13     10.19 o 
  -4  10   2        0.78        1.17      4.19 o 
  -3  10   2       18.28        9.59      5.28 o 
  -2  10   2       92.68      101.92     12.52 o 
  -1  10   2       26.68       28.91      7.51 o 
   0  10   2        1.09       -2.96      2.96 o 
   1  10   2        3.96       11.16      5.16 o 
   2  10   2        9.45       17.14      6.61 o 
  -4  11   2       13.04       19.33      7.06 o 
  -3  11   2       28.18       35.30      8.89 o 
  -2  11   2        3.37       12.58      6.43 o 
   1 -13   3        8.89       17.32      4.93 o 
   2 -13   3       15.18       21.86      5.00 o 
   3 -13   3        5.15        7.47      4.07 o 
   4 -13   3        6.53       11.93      6.11 o 
   5 -13   3       15.59       20.68      7.22 o 
   6 -13   3        3.36        7.22      4.21 o 
   7 -13   3        0.06        1.67      6.00 o 
  -2 -12   3        0.00        0.95      3.48 o 
  -1 -12   3       18.82       14.19      5.09 o 
   0 -12   3       33.25       29.92      5.38 o 
   1 -12   3        1.79       -1.53      3.77 o 
   2 -12   3       74.45       72.76      7.48 o 
   3 -12   3       12.08       11.91      4.33 o 
   4 -12   3       16.15       19.53      6.27 o 
   5 -12   3        1.93        1.93      4.17 o 
   6 -12   3        4.90        4.79      3.96 o 
   7 -12   3       23.68       37.20      8.07 o 
   8 -12   3        0.16       -0.89      4.72 o 
  -4 -11   3        1.11        1.62      3.43 o 
  -3 -11   3        8.89       10.87      5.60 o 
  -2 -11   3       46.80       44.96      6.59 o 
  -1 -11   3        9.14        7.60      3.55 o 
   0 -11   3       10.51       17.90      4.24 o 
   1 -11   3       82.10       86.93     10.42 o 
   2 -11   3       18.09       18.10      4.17 o 
   3 -11   3      134.39      131.66      7.13 o 
   4 -11   3       49.24       51.06      6.05 o 
   5 -11   3       56.71       79.98      9.88 o 
   6 -11   3       38.16       52.89      6.53 o 
   7 -11   3       24.26       26.70      5.22 o 
   8 -11   3       91.84       76.27      8.16 o 
   9 -11   3       58.24       41.07      9.81 o 
  -6 -10   3        0.16       -1.26      5.25 o 
  -5 -10   3        0.03        3.42      3.28 o 
  -4 -10   3       59.40       77.89     10.66 o 
  -3 -10   3       91.34       96.65      8.55 o 
  -2 -10   3        4.14        6.97      3.00 o 
  -1 -10   3       69.87       80.53      7.48 o 
   0 -10   3      124.58      127.45      8.86 o 
   1 -10   3       71.07       64.36      6.43 o 
   2 -10   3      160.70      152.03     11.33 o 
   3 -10   3      228.89      218.42     12.54 o 
   4 -10   3       24.47       29.59      4.42 o 
   5 -10   3       36.81       36.28      5.11 o 
   6 -10   3        0.13       -0.96      2.13 o 
   7 -10   3      231.36      218.96     13.60 o 
   8 -10   3      168.21      142.76     14.91 o 
   9 -10   3       10.19        3.50      3.74 o 
  10 -10   3        3.41        4.49      6.11 o 
  -7  -9   3        1.45        0.50      4.76 o 
  -6  -9   3       21.55       30.28      5.48 o 
  -5  -9   3      119.88      141.33     10.24 o 
  -4  -9   3       99.78      103.04     12.07 o 
  -3  -9   3        3.28        7.47      3.16 o 
  -2  -9   3        3.57        1.73      2.47 o 
  -1  -9   3      186.02      181.82      9.21 o 
   0  -9   3       31.31       33.31      4.55 o 
   1  -9   3       44.24       41.09      3.81 o 
   2  -9   3      354.53      357.22     13.29 o 
   3  -9   3        3.45        0.18      1.76 o 
   4  -9   3       19.04       19.21      2.90 o 
   5  -9   3      134.06      129.83      8.49 o 
   6  -9   3       75.38       81.72      7.32 o 
   7  -9   3       40.10       39.25      8.36 o 
   8  -9   3        8.47        3.79      3.16 o 
   9  -9   3       29.03       36.09      5.92 o 
  10  -9   3       26.72       25.89      5.54 o 
  -7  -8   3       16.70       17.03      4.63 o 
  -6  -8   3       17.40       19.53      5.50 o 
  -5  -8   3        0.93        0.05      2.66 o 
  -4  -8   3       32.32       27.89      4.49 o 
  -3  -8   3        4.40        5.06      2.48 o 
  -2  -8   3      115.95      117.81      7.92 o 
  -1  -8   3      122.97      111.66      7.29 o 
   0  -8   3      848.84      856.01     27.20 o 
   1  -8   3      531.32      544.26     13.14 o 
   2  -8   3        1.27       -0.71      1.35 o 
   3  -8   3      119.76      108.28      5.22 o 
   4  -8   3      147.77      147.10      9.66 o 
   5  -8   3       85.19       67.76      8.00 o 
   6  -8   3      263.36      211.62      9.98 o 
   7  -8   3        0.90        1.68      3.90 o 
   8  -8   3       31.19       29.45      5.02 o 
   9  -8   3       12.71        9.46      3.86 o 
  10  -8   3        1.11        3.13      3.25 o 
  -8  -7   3        8.17       11.57      5.53 o 
  -7  -7   3        1.60       -0.53      2.59 o 
  -6  -7   3       41.67       33.81      4.97 o 
  -5  -7   3      275.22      281.55     27.56 o 
  -4  -7   3      214.62      213.31      9.72 o 
  -3  -7   3       22.40       23.18      3.79 o 
  -2  -7   3      570.96      582.45     13.59 o 
  -1  -7   3      495.71      448.24     18.47 o 
   0  -7   3      891.05      975.76     20.10 o 
   1  -7   3       10.55        5.74      1.72 o 
   2  -7   3      389.67      369.83      9.67 o 
   3  -7   3      265.11      225.98     10.34 o 
   4  -7   3        2.87        3.46      1.23 o 
   5  -7   3      584.00      609.21     14.37 o 
   6  -7   3      281.20      245.21      8.07 o 
   7  -7   3      245.76      235.51     13.62 o 
   8  -7   3        0.15       -1.25      1.90 o 
   9  -7   3       85.63       79.45      6.15 o 
  10  -7   3       42.69       59.20      5.62 o 
  11  -7   3        2.25        5.98      3.38 o 
  -9  -6   3        5.23        4.76      6.47 o 
  -8  -6   3        0.93        1.95      2.81 o 
  -7  -6   3      167.94      164.00     12.36 o 
  -6  -6   3      319.79      308.84      9.78 o 
  -5  -6   3      109.03      105.73      5.39 o 
  -4  -6   3       54.50       56.73      4.02 o 
  -3  -6   3      877.42      814.30     19.06 o 
  -2  -6   3       25.79       27.59      2.63 o 
  -1  -6   3       34.27       33.86      3.68 o 
   0  -6   3       35.10       43.91      4.03 o 
   1  -6   3      850.63      877.60     14.94 o 
   2  -6   3      658.15      706.58     12.51 o 
   3  -6   3      189.12      222.77      5.41 o 
   4  -6   3      411.08      420.28      8.70 o 
   5  -6   3     1219.54     1188.10     24.12 o 
   6  -6   3       99.12       92.58      5.00 o 
   7  -6   3      109.14      106.21      8.83 o 
   8  -6   3      102.58      120.67      6.78 o 
   9  -6   3       30.06       29.65      3.98 o 
  10  -6   3        6.24        9.10      3.27 o 
  11  -6   3       67.15       74.12     22.78 o 
 -10  -5   3        1.17        6.20      3.77 o 
  -9  -5   3        8.15       11.35      3.88 o 
  -8  -5   3      154.35      160.03      9.24 o 
  -7  -5   3       34.89       42.90      4.11 o 
  -6  -5   3        1.73        2.82      1.80 o 
  -5  -5   3      500.02      486.93     12.19 o 
  -4  -5   3     1016.99      985.89     17.73 o 
  -3  -5   3      218.95      203.02      5.73 o 
  -2  -5   3     2701.69     2868.72     43.93 o 
  -1  -5   3     1506.07     1613.58     25.41 o 
   0  -5   3      923.81      926.52     15.26 o 
   1  -5   3       17.05       13.82      2.02 o 
   2  -5   3      168.83      169.94      4.31 o 
   3  -5   3     1834.77     1905.87     30.04 o 
   4  -5   3       14.12       14.71      2.93 o 
   5  -5   3       65.45       51.15      3.70 o 
   6  -5   3      649.41      610.91     18.99 o 
   7  -5   3       78.26       81.01      5.34 o 
   8  -5   3        0.36        0.69      2.18 o 
   9  -5   3       52.70       62.73     10.10 o 
  10  -5   3       68.84       73.73      7.50 o 
  11  -5   3       25.61       31.02      5.94 o 
 -11  -4   3        0.17        5.62      8.11 o 
 -10  -4   3       50.70       48.47      6.40 o 
  -9  -4   3       33.54       30.02      4.90 o 
  -8  -4   3        5.01        1.80      2.48 o 
  -7  -4   3      151.87      150.69      6.12 o 
  -6  -4   3      290.06      287.42      8.57 o 
  -5  -4   3       24.70       31.76      2.43 o 
  -4  -4   3       23.85       22.44      3.25 o 
  -3  -4   3     2333.39     2516.86     38.76 o 
  -2  -4   3      593.60      578.85     10.24 o 
  -1  -4   3        2.85        2.58      0.69 o 
   0  -4   3        4.26        3.79      1.11 o 
   1  -4   3     1196.82     1176.19     18.71 o 
   2  -4   3      534.20      509.47      9.16 o 
   3  -4   3        5.62        7.03      1.07 o 
   4  -4   3      256.24      245.06      5.59 o 
   5  -4   3      397.33      405.45     10.43 o 
   6  -4   3      524.89      482.63     24.06 o 
   7  -4   3      122.42      113.91      6.21 o 
   8  -4   3        5.01        6.85      2.45 o 
   9  -4   3       31.58       27.81      3.84 o 
  10  -4   3        3.75        5.10      3.46 o 
  11  -4   3        0.81       -4.60      4.60 o 
 -11  -3   3       27.27       29.99      5.53 o 
 -10  -3   3        3.30        5.23      3.12 o 
  -9  -3   3       30.60       31.71      4.85 o 
  -8  -3   3       64.79       67.74      6.28 o 
  -7  -3   3       86.10       92.09      4.06 o 
  -6  -3   3        2.25        2.34      1.21 o 
  -5  -3   3      121.74      122.69      3.85 o 
  -4  -3   3      634.09      606.87     11.06 o 
  -3  -3   3     1408.50     1620.56     25.47 o 
  -2  -3   3     5538.56     6108.54     89.96 o 
  -1  -3   3     9372.43     9567.11    139.82 o 
   0  -3   3      694.00      703.44     11.60 o 
   1  -3   3      196.61      205.41      4.09 o 
   2  -3   3     1538.02     1775.37     24.09 o 
   3  -3   3     2614.87     2677.85     35.74 o 
   4  -3   3      683.39      728.08     11.12 o 
   5  -3   3        9.31       12.28      2.14 o 
   6  -3   3      646.78      673.52     15.73 o 
   7  -3   3       28.75       26.43      3.28 o 
   8  -3   3       34.50       40.04      4.20 o 
   9  -3   3       78.92       88.04      9.19 o 
  10  -3   3      102.26      110.57      9.55 o 
 -12  -2   3        6.59       11.91      6.43 o 
 -11  -2   3        0.25       -2.76      2.76 o 
 -10  -2   3       20.96       18.92      4.17 o 
  -9  -2   3       45.93       50.03     17.26 o 
  -8  -2   3       68.67       62.59      4.50 o 
  -7  -2   3      146.52      142.52      6.37 o 
  -6  -2   3      536.27      508.15     10.09 o 
  -5  -2   3      113.68       91.83      3.15 o 
  -4  -2   3        7.20        5.83      1.06 o 
  -3  -2   3      225.83      215.78      4.65 o 
  -2  -2   3     7191.18     7614.80     98.09 o 
  -1  -2   3       84.05       96.69      2.14 o 
   0  -2   3     4796.55     5016.21     64.99 o 
   1  -2   3     2204.68     2422.87     36.60 o 
   2  -2   3      719.08      688.17     13.56 o 
   3  -2   3       64.23       58.17      2.46 o 
   4  -2   3      107.81      105.75      3.41 o 
   5  -2   3      216.04      188.42     13.02 o 
   6  -2   3       29.24       26.41      4.69 o 
   7  -2   3      236.62      217.93      7.91 o 
   8  -2   3      536.26      563.12     26.79 o 
   9  -2   3      132.80      142.05     10.16 o 
  10  -2   3       32.05       44.61      6.40 o 
 -12  -1   3       13.94       20.20      4.99 o 
 -11  -1   3       31.44       36.96      6.47 o 
 -10  -1   3       43.63       37.05      5.20 o 
  -9  -1   3        2.24        0.60      1.81 o 
  -8  -1   3      445.09      446.16     13.48 o 
  -7  -1   3      217.97      202.99     10.23 o 
  -6  -1   3      183.96      175.78      4.75 o 
  -5  -1   3     1311.25     1450.54     23.34 o 
  -4  -1   3     3464.29     3612.54     47.60 o 
  -3  -1   3     1394.90     1367.20     18.78 o 
  -2  -1   3     1530.75     1708.30     26.02 o 
  -1  -1   3      304.42      299.29      5.43 o 
   0  -1   3     1841.61     1974.93     29.96 o 
   1  -1   3     1623.93     1769.39     27.25 o 
   2  -1   3      448.68      454.34      8.42 o 
   3  -1   3      364.13      331.60      8.13 o 
   4  -1   3      477.42      453.17      9.03 o 
   5  -1   3       17.64       24.34      2.62 o 
   6  -1   3       36.19       42.96      9.81 o 
   7  -1   3      509.14      472.03     17.16 o 
   8  -1   3        5.45        8.66      3.36 o 
   9  -1   3        5.86        6.96      3.56 o 
  10  -1   3       10.16        7.51      3.93 o 
 -12   0   3       17.66       21.45      5.72 o 
 -11   0   3       13.95       12.59      3.79 o 
 -10   0   3        2.27        2.05      2.09 o 
  -9   0   3      145.02      141.52     10.94 o 
  -8   0   3       89.24       95.54      7.31 o 
  -7   0   3       68.69       79.67      4.43 o 
  -6   0   3     1174.53     1187.70     20.41 o 
  -5   0   3      959.87      962.04     14.04 o 
  -4   0   3      266.32      245.95      4.53 o 
  -3   0   3      379.37      415.54      7.39 o 
  -2   0   3     1426.77     1640.24     29.29 o 
  -1   0   3     3530.32     3611.66     53.61 o 
   0   0   3      125.82      134.32      3.68 o 
   1   0   3     2602.48     2820.29     42.57 o 
   2   0   3      347.90      318.57      9.56 o 
   3   0   3     1691.35     1869.95     29.56 o 
   4   0   3        0.62        2.07      1.03 o 
   5   0   3      451.24      446.90     12.26 o 
   6   0   3       77.84       79.19      6.79 o 
   7   0   3       10.25        3.95      2.85 o 
   8   0   3        9.36        4.92      3.11 o 
   9   0   3       45.33       48.61      6.74 o 
 -12   1   3       19.68       12.20      5.82 o 
 -11   1   3       24.18       23.65      5.54 o 
 -10   1   3       73.30       65.85      5.26 o 
  -9   1   3       80.40       83.86      5.31 o 
  -8   1   3       90.92       92.25      6.83 o 
  -7   1   3     1154.10     1122.38     27.28 o 
  -6   1   3      625.80      614.40      9.79 o 
  -5   1   3      235.45      251.09      4.80 o 
  -4   1   3     3579.74     3888.93     58.18 o 
  -3   1   3     3497.78     3552.52     53.11 o 
  -2   1   3      244.92      218.05      6.98 o 
  -1   1   3      193.34      225.01      4.92 o 
   0   1   3     3486.07     3642.57     62.75 o 
   1   1   3     3013.35     3456.96     52.03 o 
   2   1   3     1835.37     2209.48     34.31 o 
   3   1   3      710.36      776.10     13.78 o 
   4   1   3      549.99      508.70     14.95 o 
   5   1   3      269.17      265.32      8.37 o 
   6   1   3       81.48       74.82      6.82 o 
   7   1   3      226.06      215.49     10.64 o 
   8   1   3      120.04      113.25      9.43 o 
   9   1   3        0.04        0.23      3.49 o 
 -12   2   3       65.40       74.45      8.69 o 
 -11   2   3        1.04        0.78      4.08 o 
 -10   2   3       51.58       54.32      4.76 o 
  -9   2   3       67.10       72.42      5.01 o 
  -8   2   3      167.53      162.36      6.26 o 
  -7   2   3       49.08       54.26      4.96 o 
  -6   2   3       24.88       25.19      1.99 o 
  -5   2   3     1202.20     1179.63     19.47 o 
  -4   2   3      173.34      155.42      5.86 o 
  -3   2   3       35.22       36.22      1.95 o 
  -2   2   3     1263.17     1326.12     21.08 o 
  -1   2   3      512.50      534.41      9.59 o 
   0   2   3      374.44      376.48      7.31 o 
   1   2   3      374.92      357.87      7.09 o 
   2   2   3     1176.23     1213.26     30.02 o 
   3   2   3      104.60       86.72      4.71 o 
   4   2   3       10.39       12.55      2.59 o 
   5   2   3       31.66       26.43      3.70 o 
   6   2   3       96.18       99.57     12.24 o 
   7   2   3       26.18       29.43      8.68 o 
   8   2   3        0.73        4.28      3.32 o 
 -13   3   3       14.15       16.46      7.35 o 
 -12   3   3        7.67        3.78      3.35 o 
 -11   3   3       41.74       35.10      5.62 o 
 -10   3   3       18.42       16.23      3.82 o 
  -9   3   3        0.33       -1.08      2.39 o 
  -8   3   3        3.74        1.71      1.71 o 
  -7   3   3      204.26      184.44      6.36 o 
  -6   3   3      158.10      135.39      4.20 o 
  -5   3   3       32.06       37.85      2.36 o 
  -4   3   3      483.34      447.90      8.78 o 
  -3   3   3     5972.35     6370.59     94.48 o 
  -2   3   3      192.26      154.27      4.04 o 
  -1   3   3      738.40      852.43     14.64 o 
   0   3   3     1430.82     1540.90     24.78 o 
   1   3   3      904.05      889.72     18.66 o 
   2   3   3        7.83        4.35      1.75 o 
   3   3   3      164.00      155.67      6.11 o 
   4   3   3       87.50       81.91      5.31 o 
   5   3   3       30.64       34.10      3.79 o 
   6   3   3        5.98        4.21      2.85 o 
   7   3   3        1.81        2.30      2.95 o 
   8   3   3       53.45       63.02      7.59 o 
 -12   4   3       49.33       56.07      7.15 o 
 -11   4   3       75.35       74.44     13.42 o 
 -10   4   3        0.64        3.82      3.04 o 
  -9   4   3      238.98      235.47     10.67 o 
  -8   4   3      122.40      137.31      8.02 o 
  -7   4   3       20.57       22.65      3.53 o 
  -6   4   3       31.82       29.31      2.43 o 
  -5   4   3      747.44      768.25     14.09 o 
  -4   4   3      605.39      676.73     12.54 o 
  -3   4   3       65.27       64.76      2.99 o 
  -2   4   3      593.60      563.83     10.72 o 
  -1   4   3     1001.77     1068.79     18.20 o 
   0   4   3      298.69      305.39     18.16 o 
   1   4   3       35.03       38.25      3.42 o 
   2   4   3     1078.94     1048.06     22.50 o 
   3   4   3      445.94      432.88     12.01 o 
   4   4   3       73.44       70.05      5.20 o 
   5   4   3       32.34       39.34      5.02 o 
   6   4   3      141.47      132.51      9.86 o 
   7   4   3       29.17       37.94      6.03 o 
 -12   5   3       23.94       22.30      5.36 o 
 -11   5   3        0.36        4.88      4.56 o 
 -10   5   3      154.74      152.64     10.24 o 
  -9   5   3       43.25       45.44      7.06 o 
  -8   5   3      108.69      111.44      7.91 o 
  -7   5   3      123.01      128.11      7.93 o 
  -6   5   3      429.22      440.68     11.36 o 
  -5   5   3       70.37       78.13      5.05 o 
  -4   5   3       67.38       58.75      4.40 o 
  -3   5   3      472.31      441.19      9.28 o 
  -2   5   3      739.00      705.91     13.53 o 
  -1   5   3       71.91       76.99      4.57 o 
   0   5   3      109.53      114.52      5.52 o 
   1   5   3      428.13      398.48     11.13 o 
   2   5   3       74.65       90.17      6.82 o 
   3   5   3       63.97       56.80      5.64 o 
   4   5   3      250.85      249.24     10.13 o 
   5   5   3       56.05       58.00      5.33 o 
   6   5   3        0.86       -1.93      2.99 o 
 -12   6   3        9.21        8.47      4.53 o 
 -11   6   3       20.42       23.96      5.25 o 
 -10   6   3       38.31       44.05      7.75 o 
  -9   6   3        4.78        6.21      3.08 o 
  -8   6   3       83.10       92.74      7.64 o 
  -7   6   3       18.87       19.69      3.65 o 
  -6   6   3       98.07       98.50      5.79 o 
  -5   6   3      205.45      204.45     14.66 o 
  -4   6   3       10.30       14.09      2.02 o 
  -3   6   3        4.60        5.11      1.48 o 
  -2   6   3       34.09       51.70      4.90 o 
  -1   6   3      113.29      114.82      5.89 o 
   0   6   3       16.18       14.58      2.55 o 
   1   6   3       15.67       12.90      2.71 o 
   2   6   3        1.38        2.27      2.69 o 
   3   6   3      224.24      204.16     11.67 o 
   4   6   3       13.96       14.67      3.29 o 
   5   6   3        0.63        2.94      2.62 o 
 -11   7   3        0.70        1.77      7.40 o 
 -10   7   3       29.81       31.94      5.54 o 
  -9   7   3       51.97       45.04      5.96 o 
  -8   7   3       15.74       18.74      4.04 o 
  -7   7   3       71.41       62.57      6.26 o 
  -6   7   3      106.41      120.20      6.30 o 
  -5   7   3      159.41      173.52      6.74 o 
  -4   7   3        5.89        7.05      2.70 o 
  -3   7   3      208.02      183.25      8.81 o 
  -2   7   3      181.78      187.45     11.54 o 
  -1   7   3      127.82      114.90      6.40 o 
   0   7   3       49.01       52.74      6.16 o 
   1   7   3      206.22      216.60      8.57 o 
   2   7   3       75.14       82.50      6.24 o 
   3   7   3        0.26        2.59      2.55 o 
   4   7   3        6.08        7.29      3.12 o 
   5   7   3        7.88       15.59      7.06 o 
 -11   8   3       40.22       34.35      8.80 o 
 -10   8   3       24.39       24.16      5.08 o 
  -9   8   3        0.34       -0.80      2.92 o 
  -8   8   3       69.97       78.99      7.47 o 
  -7   8   3       73.22       94.73      7.83 o 
  -6   8   3       77.44       81.93      6.86 o 
  -5   8   3       29.25       33.73      4.65 o 
  -4   8   3      217.74      219.92     10.28 o 
  -3   8   3       74.90       79.47      8.02 o 
  -2   8   3        0.92        0.07      2.61 o 
  -1   8   3      259.10      271.14     28.63 o 
   0   8   3      142.21      159.16     10.50 o 
   1   8   3        0.42        2.51      2.55 o 
   2   8   3       28.23       35.86      4.97 o 
   3   8   3       16.98       23.21      4.22 o 
 -10   9   3        0.54        4.58      3.88 o 
  -9   9   3       25.30       28.48      5.46 o 
  -8   9   3        2.41       12.03      3.90 o 
  -7   9   3        7.84        8.84      4.18 o 
  -6   9   3       61.78       70.82      9.68 o 
  -5   9   3       57.63       54.12     11.42 o 
  -4   9   3        0.79        1.61      2.95 o 
  -3   9   3       24.83       23.55      4.52 o 
  -2   9   3      107.90      103.43      8.55 o 
  -1   9   3       36.13       48.68      6.38 o 
   0   9   3        0.45       -1.31      2.99 o 
   1   9   3       29.98       30.92      5.82 o 
   2   9   3       23.05       30.56      8.84 o 
  -9  10   3        0.00        0.29      6.20 o 
  -5  10   3        0.59       -2.57      4.33 o 
  -4  10   3        4.69        5.30      4.96 o 
  -3  10   3       14.40       27.00      7.78 o 
  -2  10   3        0.11        7.28      5.10 o 
  -1  10   3        0.38       -4.47      4.47 o 
  -5  11   3        1.48        6.68      5.75 o 
  -4  11   3        0.94       -3.61      4.76 o 
   2 -14   4        5.82       10.37      6.79 o 
   0 -13   4       25.67       26.27      5.58 o 
   1 -13   4        3.97       -2.79      2.95 o 
   2 -13   4       26.57       29.64      5.52 o 
   3 -13   4       24.10       47.25      9.29 o 
   4 -13   4       39.57       45.45      9.52 o 
   5 -13   4        8.05       11.66      4.37 o 
   6 -13   4       12.15       16.33      4.66 o 
  -3 -12   4       14.69       14.39      4.52 o 
  -2 -12   4       82.53       90.24     16.70 o 
  -1 -12   4       24.46       21.83      4.98 o 
   0 -12   4       10.23       12.98      4.23 o 
   1 -12   4       22.79       25.66      5.92 o 
   2 -12   4       17.91       20.11      4.52 o 
   3 -12   4       44.15       38.97      6.44 o 
   4 -12   4        0.16       -2.44      3.42 o 
   5 -12   4        2.92        1.55      4.63 o 
   6 -12   4       15.31       15.62      7.04 o 
   7 -12   4        0.37       -3.10      3.10 o 
   8 -12   4       20.84       36.40      8.71 o 
  -4 -11   4       15.99       23.55      5.28 o 
  -3 -11   4       36.69       34.38      8.58 o 
  -2 -11   4       12.98        9.25      3.72 o 
  -1 -11   4        2.08        1.26      2.79 o 
   0 -11   4       27.28       31.11      5.15 o 
   1 -11   4       43.60       46.28      9.26 o 
   2 -11   4        6.08        5.05      2.39 o 
   3 -11   4      122.77      125.94      7.09 o 
   4 -11   4       17.61       23.56      4.56 o 
   5 -11   4       40.25       41.42      9.24 o 
   6 -11   4        2.55        0.70      2.73 o 
   7 -11   4       10.53       21.78      5.02 o 
   8 -11   4        0.50        0.19      3.07 o 
  -6 -10   4       27.90       28.22      5.55 o 
  -5 -10   4       26.03       26.86      5.23 o 
  -4 -10   4        1.65        1.44      2.82 o 
  -3 -10   4       41.97       45.51      5.93 o 
  -2 -10   4        9.84       10.07      3.37 o 
  -1 -10   4       92.85       92.84      7.90 o 
   0 -10   4       12.78        9.08      3.16 o 
   1 -10   4      216.61      209.69      7.86 o 
   2 -10   4      454.94      459.96     12.79 o 
   3 -10   4      132.74      131.66      6.77 o 
   4 -10   4        1.38        3.96      2.57 o 
   5 -10   4       31.21       25.82      4.46 o 
   6 -10   4       12.01       13.67      3.69 o 
   7 -10   4       32.32       24.79      4.82 o 
   8 -10   4       65.58       64.45      7.57 o 
   9 -10   4       30.07       27.65      5.61 o 
  -7  -9   4       28.95       36.43     11.71 o 
  -6  -9   4        9.28        8.86      3.60 o 
  -5  -9   4        7.72        6.82      3.23 o 
  -4  -9   4      104.99       99.23      8.28 o 
  -3  -9   4       61.50       61.67      6.42 o 
  -2  -9   4       62.86       54.22      5.86 o 
  -1  -9   4       67.07       64.26     10.35 o 
   0  -9   4      316.25      339.62     10.00 o 
   1  -9   4      683.69      689.12     29.38 o 
   2  -9   4       38.54       39.94      3.73 o 
   3  -9   4      170.81      166.60      6.64 o 
   4  -9   4      402.38      384.90     14.12 o 
   5  -9   4       42.92       40.44      5.35 o 
   6  -9   4       14.77       12.52      3.62 o 
   7  -9   4       65.87       78.40     10.03 o 
   8  -9   4       75.50       76.93      8.46 o 
   9  -9   4        1.18        2.01      3.23 o 
  10  -9   4        6.94        3.28      3.53 o 
  -8  -8   4        0.76       -1.21      2.97 o 
  -7  -8   4       11.35       11.41      3.72 o 
  -6  -8   4       31.45       33.37      5.24 o 
  -5  -8   4      125.07      134.81      9.13 o 
  -4  -8   4      137.85      145.05      9.11 o 
  -3  -8   4       15.31       11.50      3.04 o 
  -2  -8   4      393.09      396.65     13.75 o 
  -1  -8   4      133.83      129.82      8.18 o 
   0  -8   4        3.32        2.41      1.55 o 
   1  -8   4      304.28      332.27      9.46 o 
   2  -8   4      220.42      213.39     13.45 o 
   3  -8   4      247.49      229.93     14.24 o 
   4  -8   4       40.20       41.53      4.78 o 
   5  -8   4       11.27        9.31      3.78 o 
   6  -8   4        6.03        3.01      2.55 o 
   7  -8   4      152.33      130.74      9.33 o 
   8  -8   4        3.45        3.00      3.03 o 
   9  -8   4       25.32       27.59      5.22 o 
  10  -8   4       43.37       37.42      6.55 o 
  -9  -7   4        0.12        1.13      4.89 o 
  -8  -7   4       10.40        6.77      3.92 o 
  -7  -7   4      109.15      126.40      9.01 o 
  -6  -7   4       80.43       91.91      7.56 o 
  -5  -7   4       30.52       29.06      6.09 o 
  -4  -7   4       18.94       13.01      3.10 o 
  -3  -7   4      501.38      513.26     12.56 o 
  -2  -7   4       16.28       13.94      2.23 o 
  -1  -7   4      125.98      145.23     10.00 o 
   0  -7   4     1260.16     1257.92     25.05 o 
   1  -7   4      453.85      434.15     10.88 o 
   2  -7   4      943.75      992.02     20.57 o 
   3  -7   4       68.97       65.80      4.11 o 
   4  -7   4      680.58      663.54     27.27 o 
   5  -7   4      533.07      498.93     16.38 o 
   6  -7   4       34.42       35.91      6.57 o 
   7  -7   4       79.72       58.31      6.36 o 
   8  -7   4      154.27      174.61     10.78 o 
   9  -7   4       20.27       12.37      3.98 o 
  10  -7   4       15.48       21.99      5.27 o 
  11  -7   4       16.72        7.22      6.25 o 
 -10  -6   4        1.44        2.89      5.71 o 
  -9  -6   4       12.41       14.80      6.09 o 
  -8  -6   4       97.47       74.67      7.00 o 
  -7  -6   4        9.88        5.78      3.48 o 
  -6  -6   4        0.26       -1.17      1.62 o 
  -5  -6   4      230.76      244.34      7.85 o 
  -4  -6   4      621.23      618.93     12.10 o 
  -3  -6   4        2.10        4.67      1.27 o 
  -2  -6   4      878.93      834.85     14.64 o 
  -1  -6   4     1337.93     1348.75     26.05 o 
   0  -6   4      279.30      275.39     17.92 o 
   1  -6   4        3.98       11.97      2.09 o 
   2  -6   4     1236.91     1285.17     21.11 o 
   3  -6   4      531.62      485.31      9.51 o 
   4  -6   4       88.02       83.54      3.39 o 
   5  -6   4       67.22       69.13      5.25 o 
   6  -6   4      252.27      247.85     12.87 o 
   7  -6   4        1.44       -1.61      1.88 o 
   8  -6   4        2.53        4.11      2.26 o 
   9  -6   4       38.47       38.86      4.57 o 
  10  -6   4        7.61       13.74      3.60 o 
  11  -6   4        0.52        7.38      6.18 o 
 -11  -5   4        1.16        3.18      4.78 o 
 -10  -5   4       56.79       58.02      6.91 o 
  -9  -5   4       33.12       26.36      4.85 o 
  -8  -5   4        0.22        1.90      2.63 o 
  -7  -5   4       37.34       45.71      4.12 o 
  -6  -5   4      224.34      211.18     12.16 o 
  -5  -5   4      212.42      223.65      6.48 o 
  -4  -5   4      125.53      132.90      4.19 o 
  -3  -5   4        9.24        5.28      1.16 o 
  -2  -5   4       98.19       97.02      2.97 o 
  -1  -5   4       11.01       13.17      2.21 o 
   0  -5   4      247.61      215.54      6.18 o 
   1  -5   4     1424.96     1447.75     23.02 o 
   2  -5   4       11.95       10.86      1.31 o 
   3  -5   4       42.06       56.53      2.63 o 
   4  -5   4      658.61      692.00     12.79 o 
   5  -5   4     1259.55     1268.42     42.80 o 
   6  -5   4       51.78       50.78      4.23 o 
   7  -5   4       13.48       11.27      2.58 o 
   8  -5   4       20.00       25.12      3.66 o 
   9  -5   4       27.59       30.15      5.84 o 
  10  -5   4        4.86        1.23      2.89 o 
 -11  -4   4       11.79        8.14      5.64 o 
 -10  -4   4        4.72        1.72      4.19 o 
  -9  -4   4       48.36       66.44     11.23 o 
  -8  -4   4       78.30       81.67     13.25 o 
  -7  -4   4       16.64       19.97      2.68 o 
  -6  -4   4        7.14        6.90      1.79 o 
  -5  -4   4      579.27      578.46     12.67 o 
  -4  -4   4       42.58       53.36      4.03 o 
  -3  -4   4     1603.88     1666.07     26.42 o 
  -2  -4   4      232.84      223.38      4.91 o 
  -1  -4   4     1961.81     2077.88     37.37 o 
   0  -4   4     1407.92     1562.60     28.75 o 
   1  -4   4        6.41        5.50      0.85 o 
   2  -4   4      839.35      865.55     12.85 o 
   3  -4   4     2225.21     2431.53     33.05 o 
   4  -4   4      337.08      371.19      6.71 o 
   5  -4   4       23.80       21.20      3.37 o 
   6  -4   4       60.42       60.29      4.51 o 
   7  -4   4        1.57        2.02      1.95 o 
   8  -4   4       16.60       23.69      3.57 o 
   9  -4   4        5.95        7.67      4.57 o 
  10  -4   4       44.43       59.06      7.24 o 
 -12  -3   4        0.13        0.52      5.82 o 
 -11  -3   4        0.21       -2.57      3.12 o 
 -10  -3   4       70.42       59.23      6.55 o 
  -9  -3   4      217.15      211.66     12.48 o 
  -8  -3   4       33.43       29.81      3.26 o 
  -7  -3   4      200.09      197.64      8.71 o 
  -6  -3   4      538.99      512.51     10.35 o 
  -5  -3   4      690.46      686.38     12.63 o 
  -4  -3   4     1122.65     1232.46     20.23 o 
  -3  -3   4     2232.31     2343.29     35.96 o 
  -2  -3   4     1976.99     1934.10     26.27 o 
  -1  -3   4      971.13      985.42     14.72 o 
   0  -3   4      115.96      113.93      5.03 o 
   1  -3   4     3629.72     3968.41     52.21 o 
   2  -3   4     1234.27     1195.86     17.08 o 
   3  -3   4       11.97        9.76      1.66 o 
   4  -3   4      489.70      492.21      9.75 o 
   5  -3   4      362.99      325.77      9.25 o 
   6  -3   4      509.83      478.78     29.75 o 
   7  -3   4        0.23       -1.59      1.68 o 
   8  -3   4       77.08       76.70     10.52 o 
   9  -3   4        9.60        6.05      4.45 o 
  10  -3   4        2.05        3.47      3.59 o 
 -12  -2   4       11.98       21.22      6.95 o 
 -11  -2   4       43.62       40.81      5.94 o 
 -10  -2   4      132.79      118.98      8.45 o 
  -9  -2   4        4.42        4.97      2.05 o 
  -8  -2   4      197.47      196.85      7.05 o 
  -7  -2   4      460.47      493.28     10.26 o 
  -6  -2   4        1.79        1.97      1.07 o 
  -5  -2   4      944.09      972.40     16.59 o 
  -4  -2   4     3272.74     3518.48     46.71 o 
  -3  -2   4       19.42       22.20      1.70 o 
  -2  -2   4       51.11       44.71      1.65 o 
  -1  -2   4     4136.14     4410.94     64.04 o 
   0  -2   4      312.57      284.16      5.72 o 
   1  -2   4      317.57      286.09      5.97 o 
   2  -2   4     1025.51     1161.19     19.09 o 
   3  -2   4     1187.48     1217.06     20.27 o 
   4  -2   4     1457.42     1621.72     26.55 o 
   5  -2   4      457.69      490.97     14.64 o 
   6  -2   4      105.22      108.55      5.78 o 
   7  -2   4      221.66      222.85     10.52 o 
   8  -2   4        6.19        2.15      2.81 o 
   9  -2   4       41.75       46.67      6.61 o 
  10  -2   4       26.63       16.55      7.10 o 
 -12  -1   4        1.89       -1.17      4.49 o 
 -11  -1   4        0.35        0.73      2.78 o 
 -10  -1   4        0.91        2.03      2.78 o 
  -9  -1   4       33.42       38.86      3.83 o 
  -8  -1   4      274.05      271.49      8.40 o 
  -7  -1   4        0.22        2.55      1.18 o 
  -6  -1   4      683.03      707.09     12.89 o 
  -5  -1   4     1207.37     1247.11     17.92 o 
  -4  -1   4      996.33     1039.25     15.02 o 
  -3  -1   4       98.50       84.88      2.19 o 
  -2  -1   4      523.03      590.57     10.07 o 
  -1  -1   4     1752.12     1850.30     28.43 o 
   0  -1   4      468.66      558.69      9.86 o 
   1  -1   4      822.32      881.89     14.99 o 
   2  -1   4     1710.47     1763.55     27.98 o 
   3  -1   4     1439.71     1571.66     25.54 o 
   4  -1   4       16.06       15.90      1.88 o 
   5  -1   4      326.09      310.96     11.64 o 
   6  -1   4      449.18      446.11     26.41 o 
   7  -1   4      110.01       95.41      8.14 o 
   8  -1   4       43.73       52.68      6.50 o 
   9  -1   4       34.14       41.39      6.45 o 
 -12   0   4        1.48        4.51      5.01 o 
 -11   0   4       50.20       59.90      6.71 o 
 -10   0   4       19.87       18.43      3.89 o 
  -9   0   4       33.68       32.09      3.40 o 
  -8   0   4      100.91       95.58      6.74 o 
  -7   0   4      393.27      357.83      7.90 o 
  -6   0   4      160.92      153.18      3.75 o 
  -5   0   4       90.74       80.94      2.98 o 
  -4   0   4     1236.82     1309.56     20.93 o 
  -3   0   4       34.17       24.48      2.10 o 
  -2   0   4        0.48        0.55      1.00 o 
  -1   0   4      923.72      992.53     16.13 o 
   0   0   4      992.70     1008.55     16.59 o 
   1   0   4      123.60       80.85      2.86 o 
   2   0   4      196.99      182.42      4.74 o 
   3   0   4      940.33     1023.86     17.74 o 
   4   0   4      322.30      322.57     14.02 o 
   5   0   4      150.65      141.18      9.43 o 
   6   0   4        0.26        3.69      2.83 o 
   7   0   4       24.49       25.88      4.91 o 
   8   0   4       56.97       63.62      8.75 o 
   9   0   4        0.40        3.45      3.86 o 
 -12   1   4      118.95      120.62      9.69 o 
 -11   1   4        0.13       -0.45      2.59 o 
 -10   1   4      157.13      160.37      9.14 o 
  -9   1   4      239.44      225.19     10.00 o 
  -8   1   4       88.83       92.77      5.75 o 
  -7   1   4       37.08       38.49      3.67 o 
  -6   1   4      347.30      369.99      6.75 o 
  -5   1   4      726.95      651.51     11.73 o 
  -4   1   4        1.81        3.16      0.73 o 
  -3   1   4      361.91      367.65      8.74 o 
  -2   1   4      769.02      749.22     12.64 o 
  -1   1   4     2132.61     2169.60     33.45 o 
   0   1   4        2.50        2.50      0.84 o 
   1   1   4     2049.80     2332.62     36.31 o 
   2   1   4     2535.90     2643.54     41.12 o 
   3   1   4      146.53      138.91      6.73 o 
   4   1   4      291.93      286.13      8.84 o 
   5   1   4      585.86      589.18     24.51 o 
   6   1   4       21.49       16.89      3.91 o 
   7   1   4       26.82       28.19      5.02 o 
   8   1   4        4.47        4.38      3.67 o 
 -13   2   4       17.44       28.10      7.89 o 
 -12   2   4        0.01        1.45      3.10 o 
 -11   2   4      104.98      104.36      8.71 o 
 -10   2   4       90.14       85.35      7.51 o 
  -9   2   4      110.69      110.03      7.91 o 
  -8   2   4      143.40      138.99     11.99 o 
  -7   2   4      418.93      431.87     13.99 o 
  -6   2   4      548.51      535.99     10.41 o 
  -5   2   4        1.11        0.42      0.89 o 
  -4   2   4      338.55      323.87      6.72 o 
  -3   2   4     3368.82     3565.02     53.89 o 
  -2   2   4        5.38       11.08      1.22 o 
  -1   2   4        1.60        6.25      1.24 o 
   0   2   4      827.95      857.00     14.92 o 
   1   2   4      893.67      905.90     18.96 o 
   2   2   4        2.36       -0.03      1.33 o 
   3   2   4      226.74      218.77      9.03 o 
   4   2   4      447.29      432.40     12.89 o 
   5   2   4       73.39       77.33      7.66 o 
   6   2   4       38.26       35.26      5.24 o 
   7   2   4       19.87       19.81      4.36 o 
   8   2   4       15.45       13.81      4.32 o 
 -12   3   4        0.45       -2.68      3.24 o 
 -11   3   4       40.44       41.62      5.89 o 
 -10   3   4        8.50       13.09      8.06 o 
  -9   3   4      216.13      202.37      9.85 o 
  -8   3   4      130.05      133.03      8.32 o 
  -7   3   4      638.46      666.08     19.43 o 
  -6   3   4       61.85       61.91      4.10 o 
  -5   3   4      852.12      864.43     18.19 o 
  -4   3   4      778.69      774.73     13.84 o 
  -3   3   4       70.69       61.45      3.41 o 
  -2   3   4       10.68        7.40      1.24 o 
  -1   3   4        5.74        3.84      1.13 o 
   0   3   4      755.20      768.88     16.77 o 
   1   3   4        1.52        0.73      1.36 o 
   2   3   4      142.63      141.26     10.00 o 
   3   3   4      357.15      332.11     10.15 o 
   4   3   4      135.16      122.55      6.72 o 
   5   3   4       21.67       20.71      3.40 o 
   6   3   4      270.37      284.05     13.20 o 
   7   3   4       12.43       10.08      4.01 o 
 -12   4   4        3.63        1.37      4.27 o 
 -11   4   4       38.35       25.90      5.05 o 
 -10   4   4      141.68      138.39     16.49 o 
  -9   4   4        0.46       -0.32      2.21 o 
  -8   4   4      130.77      124.26      8.28 o 
  -7   4   4      271.77      253.28     10.36 o 
  -6   4   4      117.75      118.65      7.54 o 
  -5   4   4       13.71       11.27      2.51 o 
  -4   4   4      529.55      549.31     16.14 o 
  -3   4   4     1141.69     1116.25     24.03 o 
  -2   4   4      256.63      247.22      6.10 o 
  -1   4   4        0.03       -0.40      1.29 o 
   0   4   4      516.28      538.91     13.38 o 
   1   4   4       15.60       19.53      2.87 o 
   2   4   4      115.87      116.68      6.34 o 
   3   4   4       16.27       13.70      2.77 o 
   4   4   4      210.79      187.35     15.30 o 
   5   4   4       98.30      105.56      7.04 o 
   6   4   4        0.74       -0.15      2.83 o 
 -12   5   4       24.07       25.58      5.61 o 
 -11   5   4       28.50       27.60      5.33 o 
 -10   5   4        0.21        2.20      3.72 o 
  -9   5   4       99.37      109.74     13.23 o 
  -8   5   4      435.61      428.25     15.35 o 
  -7   5   4       24.51       29.13      4.93 o 
  -6   5   4       90.31       82.20      5.00 o 
  -5   5   4      389.66      359.84     15.60 o 
  -4   5   4      672.71      649.28     15.06 o 
  -3   5   4      216.69      217.02      9.94 o 
  -2   5   4      239.10      231.38      7.48 o 
  -1   5   4      220.82      249.89      8.19 o 
   0   5   4       33.09       35.10      3.72 o 
   1   5   4       68.98       66.58      5.08 o 
   2   5   4      367.61      370.26     11.48 o 
   3   5   4       88.17       83.39      6.10 o 
   4   5   4       16.40       13.89      3.29 o 
   5   5   4        4.09        7.48      2.81 o 
   6   5   4       27.28        9.86      5.93 o 
 -11   6   4        8.87        3.59      3.27 o 
 -10   6   4      127.68      116.47     13.64 o 
  -9   6   4      155.42      183.77     14.10 o 
  -8   6   4        3.47       -0.42      3.43 o 
  -7   6   4       24.44       21.85      3.92 o 
  -6   6   4       27.83       25.98      3.18 o 
  -5   6   4       91.79       93.82      5.58 o 
  -4   6   4        9.68        7.23      2.21 o 
  -3   6   4      136.54      125.06     19.19 o 
  -2   6   4      329.40      328.95     12.75 o 
  -1   6   4       46.11       47.51      9.18 o 
   0   6   4       94.33       95.59      6.09 o 
   1   6   4      433.89      452.77     24.32 o 
   2   6   4       40.77       41.29      4.61 o 
   3   6   4        0.00        3.79      2.66 o 
   4   6   4       63.32       65.22      9.52 o 
   5   6   4       36.10       28.85      5.77 o 
 -11   7   4       12.58       14.58      4.73 o 
 -10   7   4       22.88       40.62      8.34 o 
  -9   7   4        0.09        1.76      2.93 o 
  -8   7   4       23.40       28.69      4.80 o 
  -7   7   4       71.13       91.13      7.60 o 
  -6   7   4       17.84       19.76      3.18 o 
  -5   7   4       88.97       80.85      6.97 o 
  -4   7   4      169.32      163.90      8.63 o 
  -3   7   4      371.30      353.95     18.95 o 
  -2   7   4        9.57        3.56      2.75 o 
  -1   7   4      213.83      189.96     10.07 o 
   0   7   4       99.42       92.83      8.45 o 
   1   7   4        0.41        3.68      3.21 o 
   2   7   4       21.36       22.76      3.99 o 
   3   7   4       30.76       36.88      4.84 o 
   4   7   4       17.58       29.57      7.85 o 
 -10   8   4        9.90       14.54      4.69 o 
  -9   8   4       45.90       59.63      9.66 o 
  -8   8   4        0.85        2.91      3.02 o 
  -7   8   4       12.51       10.57      3.57 o 
  -6   8   4       75.68       69.83      7.88 o 
  -5   8   4       18.43       25.40      4.62 o 
  -4   8   4        2.35       -0.76      2.46 o 
  -3   8   4        4.03        4.12      3.15 o 
  -2   8   4       13.56       24.42      5.19 o 
  -1   8   4        3.57        3.94      3.21 o 
   0   8   4        7.12        7.03      3.76 o 
   1   8   4       21.98       22.41      5.24 o 
   2   8   4        8.05       12.34      6.56 o 
  -9   9   4        0.35       -2.98      2.98 o 
  -8   9   4       20.81       27.02      7.38 o 
  -7   9   4       63.07       70.23     10.49 o 
  -6   9   4        4.28        6.68      4.58 o 
  -5   9   4        6.94        6.56      3.37 o 
  -4   9   4       20.55       29.02      5.16 o 
  -3   9   4        0.92        3.32      3.33 o 
  -2   9   4        0.34       -2.82      2.82 o 
  -1   9   4        5.47        1.83      3.21 o 
   0   9   4       35.86       49.91     10.10 o 
  -8  10   4       43.75       50.14     10.40 o 
  -7  10   4        0.43       -2.59      4.74 o 
  -6  10   4       41.65       74.74     11.39 o 
  -5  10   4       31.18       43.66     14.85 o 
  -4  10   4        2.67        8.68      4.00 o 
  -3  10   4       15.86       19.80      5.10 o 
   2 -14   5        2.54       16.17      7.80 o 
  -1 -13   5        7.35        2.88      3.71 o 
   0 -13   5       13.58       13.32      4.54 o 
   1 -13   5        1.08        1.79      3.49 o 
   2 -13   5       33.82       35.25      5.90 o 
   3 -13   5        0.44       -0.65      4.49 o 
   4 -13   5       17.64       23.55      4.92 o 
   5 -13   5       30.94       33.04      6.81 o 
   6 -13   5       10.00        0.99      5.57 o 
  -3 -12   5        4.78        3.06      3.92 o 
  -2 -12   5        3.71       -0.44      2.87 o 
  -1 -12   5       38.24       42.26      6.09 o 
   0 -12   5        1.20        2.44      2.98 o 
   1 -12   5       81.41       70.59      7.51 o 
   2 -12   5       44.19       35.59      5.50 o 
   3 -12   5       76.41       81.48      7.89 o 
   4 -12   5       46.71       38.35      5.65 o 
   5 -12   5       12.89       11.30      5.83 o 
   6 -12   5       14.52       14.85      5.75 o 
   7 -12   5       42.60       46.01      6.90 o 
  -5 -11   5       26.10       25.51      5.47 o 
  -4 -11   5        8.59        9.27      3.72 o 
  -3 -11   5       19.37       17.93      4.64 o 
  -2 -11   5       50.65       49.78     11.85 o 
  -1 -11   5       63.44       64.48      7.07 o 
   0 -11   5       15.62       14.33      4.93 o 
   1 -11   5      118.16      122.77      6.96 o 
   2 -11   5       28.98       33.41      4.03 o 
   3 -11   5      121.11      127.68      7.21 o 
   4 -11   5        0.09        0.86      2.59 o 
   5 -11   5       65.93       67.43      7.19 o 
   6 -11   5       81.37       89.51      8.64 o 
   7 -11   5        3.79        6.76      3.87 o 
   8 -11   5        4.29        7.96      4.02 o 
  -7 -10   5        8.15       15.13      6.86 o 
  -6 -10   5       16.00       10.60      4.05 o 
  -5 -10   5       14.09       12.43      4.16 o 
  -4 -10   5        9.63       13.31      4.53 o 
  -3 -10   5       52.49       55.23      6.28 o 
  -2 -10   5       28.49       29.92      4.87 o 
  -1 -10   5       49.09       53.65      5.99 o 
   0 -10   5      222.45      204.71      7.76 o 
   1 -10   5       19.19       20.77      3.88 o 
   2 -10   5       17.41       12.64      2.61 o 
   3 -10   5      265.88      258.90     10.40 o 
   4 -10   5      167.33      158.72      9.26 o 
   5 -10   5       15.47       10.00      3.22 o 
   6 -10   5       24.99       21.98      6.81 o 
   7 -10   5       41.41       56.43      7.13 o 
   8 -10   5       27.28       28.80      7.70 o 
   9 -10   5        1.19       -1.41      4.49 o 
  -8  -9   5        5.82        9.52      6.22 o 
  -7  -9   5        3.45        7.98      3.77 o 
  -6  -9   5        4.29        5.11      3.37 o 
  -5  -9   5       27.90       31.45      5.08 o 
  -4  -9   5       68.86       71.32      8.54 o 
  -3  -9   5       94.17      104.27      8.09 o 
  -2  -9   5      143.08      141.14      8.77 o 
  -1  -9   5      240.76      245.39     10.68 o 
   0  -9   5        5.48        2.02      3.38 o 
   1  -9   5      303.21      299.76      9.35 o 
   2  -9   5      302.79      286.98      9.45 o 
   3  -9   5      108.51      105.67      5.90 o 
   4  -9   5        0.30        1.42      2.73 o 
   5  -9   5        2.15        4.40      2.62 o 
   6  -9   5       58.01       57.97     10.34 o 
   7  -9   5       66.20       75.16      7.75 o 
   8  -9   5        1.18       -2.70      2.84 o 
   9  -9   5        9.69       14.52      4.70 o 
  -8  -8   5        1.44        0.39      3.05 o 
  -7  -8   5       64.07       73.44      7.38 o 
  -6  -8   5       87.66       83.67      7.56 o 
  -5  -8   5       87.24       76.99      7.11 o 
  -4  -8   5       90.23       91.02      7.29 o 
  -3  -8   5      230.32      246.47      9.78 o 
  -2  -8   5       76.75       87.27      5.78 o 
  -1  -8   5        1.87        4.40      1.79 o 
   0  -8   5      396.18      387.19     15.99 o 
   1  -8   5      200.57      190.30      6.74 o 
   2  -8   5      158.09      166.32      6.96 o 
   3  -8   5       18.78       21.67      2.92 o 
   4  -8   5      171.57      165.34     12.68 o 
   5  -8   5      114.78       93.78     21.22 o 
   6  -8   5       11.75        5.60      2.98 o 
   7  -8   5      125.32      139.46      9.94 o 
   8  -8   5      109.50       99.69     11.36 o 
   9  -8   5       29.68       31.14      5.66 o 
  10  -8   5       14.90       18.97      7.40 o 
  -9  -7   5       24.95       25.89      7.35 o 
  -8  -7   5       73.61       77.17      7.49 o 
  -7  -7   5       32.10       22.35      4.33 o 
  -6  -7   5        0.47       -1.68      2.07 o 
  -5  -7   5       13.76       17.41      3.51 o 
  -4  -7   5      312.82      300.05      9.00 o 
  -3  -7   5       25.13       23.45      2.71 o 
  -2  -7   5      344.03      380.58     14.70 o 
  -1  -7   5      398.70      391.97     10.28 o 
   0  -7   5      157.16      183.67     11.50 o 
   1  -7   5       92.04       90.38      4.80 o 
   2  -7   5     1107.47     1195.16     25.49 o 
   3  -7   5      434.79      428.25     11.04 o 
   4  -7   5       46.84       44.84      7.49 o 
   5  -7   5      106.14       98.90      7.46 o 
   6  -7   5      201.57      196.75     15.79 o 
   7  -7   5      110.88      111.01      9.31 o 
   8  -7   5        4.36        0.39      2.65 o 
   9  -7   5       19.18       27.36      5.23 o 
  10  -7   5        5.82        1.33      5.73 o 
 -10  -6   5       39.81       36.54      8.71 o 
  -9  -6   5       10.23        1.89      4.49 o 
  -8  -6   5       12.51       15.93      3.86 o 
  -7  -6   5      255.19      243.98     10.67 o 
  -6  -6   5      117.06      122.78     11.01 o 
  -5  -6   5       59.67       62.40      4.30 o 
  -4  -6   5      478.22      441.26     21.07 o 
  -3  -6   5      356.07      337.39      9.13 o 
  -2  -6   5      154.89      153.57      5.46 o 
  -1  -6   5        5.12        7.92      1.74 o 
   0  -6   5      453.29      453.82     14.51 o 
   1  -6   5     1346.87     1458.27     28.19 o 
   2  -6   5      254.21      234.40     17.01 o 
   3  -6   5       58.95       58.63      4.52 o 
   4  -6   5      256.46      260.99     13.63 o 
   5  -6   5      481.83      487.62     12.56 o 
   6  -6   5       89.20       90.13      6.03 o 
   7  -6   5       29.45       31.78      3.85 o 
   8  -6   5       39.86       44.29      5.86 o 
   9  -6   5        4.39        7.84      3.09 o 
  10  -6   5       15.71       10.80      6.22 o 
 -11  -5   5       18.84       21.75      5.16 o 
 -10  -5   5        2.87        3.85      3.47 o 
  -9  -5   5       58.48       57.39      6.30 o 
  -8  -5   5      218.35      209.94     11.76 o 
  -7  -5   5      154.82      152.32      6.28 o 
  -6  -5   5        6.74       10.99      1.90 o 
  -5  -5   5      343.85      349.84      8.06 o 
  -4  -5   5      289.87      301.49      6.91 o 
  -3  -5   5     1013.22     1068.07     18.06 o 
  -2  -5   5     1019.26     1078.65     17.91 o 
  -1  -5   5      768.36      771.62     16.05 o 
   0  -5   5      646.48      559.67     12.71 o 
   1  -5   5       72.56       77.14      2.96 o 
   2  -5   5      110.48      112.90      4.75 o 
   3  -5   5     1508.94     1471.26     21.11 o 
   4  -5   5      656.61      628.95     14.44 o 
   5  -5   5      303.95      314.44     10.41 o 
   6  -5   5      125.29      128.00      8.24 o 
   7  -5   5      141.12      137.78      9.46 o 
   8  -5   5       20.24       14.42      3.14 o 
   9  -5   5        4.96        4.96      4.40 o 
  10  -5   5       15.06       13.92      6.25 o 
 -11  -4   5        3.03        2.46      3.59 o 
 -10  -4   5       27.03       47.07      6.12 o 
  -9  -4   5      130.98      140.63      8.87 o 
  -8  -4   5       60.04       58.02      3.87 o 
  -7  -4   5       63.24       69.06      3.89 o 
  -6  -4   5      638.75      645.46     12.67 o 
  -5  -4   5      458.53      497.65     10.07 o 
  -4  -4   5      373.75      377.07      7.89 o 
  -3  -4   5     3446.89     3678.14     55.56 o 
  -2  -4   5     2628.45     2669.03     35.97 o 
  -1  -4   5       22.02       22.37      1.35 o 
   0  -4   5     1821.83     2010.23     27.53 o 
   1  -4   5     2261.00     2290.02     31.24 o 
   2  -4   5      438.27      438.99      8.33 o 
   3  -4   5        0.20        1.28      0.90 o 
   4  -4   5      901.67      924.32     15.68 o 
   5  -4   5      116.59      127.89      8.62 o 
   6  -4   5      679.88      722.76     17.24 o 
   7  -4   5       97.46       94.57      6.17 o 
   8  -4   5      165.32      155.10     10.14 o 
   9  -4   5       84.12       84.19     11.62 o 
  10  -4   5        0.45        4.24      5.86 o 
 -12  -3   5        5.49       11.82      6.13 o 
 -11  -3   5       16.49       12.88      5.41 o 
 -10  -3   5       39.33       41.35      5.37 o 
  -9  -3   5       64.98       79.68      5.34 o 
  -8  -3   5       24.08       25.45      3.07 o 
  -7  -3   5      393.53      394.42      8.95 o 
  -6  -3   5      366.03      354.53      7.99 o 
  -5  -3   5       67.95       64.75      3.09 o 
  -4  -3   5      694.61      721.03     11.37 o 
  -3  -3   5       62.15       64.34      2.26 o 
  -2  -3   5       25.82       21.04      1.38 o 
  -1  -3   5     1203.93     1244.32     17.64 o 
   0  -3   5     1394.04     1365.10     19.33 o 
   1  -3   5       28.04       38.96      2.64 o 
   2  -3   5      112.69      101.81      3.42 o 
   3  -3   5      126.34      105.97      4.01 o 
   4  -3   5      372.37      375.56     13.73 o 
   5  -3   5      627.49      635.23     15.22 o 
   6  -3   5      407.19      429.63     32.73 o 
   7  -3   5       69.94       79.67      9.81 o 
   8  -3   5       61.44       57.38     13.61 o 
   9  -3   5        0.59        0.69      3.19 o 
 -12  -2   5        0.25        3.43      5.32 o 
 -11  -2   5        6.05        5.01      4.67 o 
 -10  -2   5       94.66       81.83      7.13 o 
  -9  -2   5       17.99       26.33      3.36 o 
  -8  -2   5       18.45       16.71      2.62 o 
  -7  -2   5      135.36      127.24      4.61 o 
  -6  -2   5      287.53      269.20      6.43 o 
  -5  -2   5      717.04      649.88     10.49 o 
  -4  -2   5        0.12        0.85      0.70 o 
  -3  -2   5      224.25      292.59      5.38 o 
  -2  -2   5      367.76      297.27      5.40 o 
  -1  -2   5      909.59      906.91     15.12 o 
   0  -2   5     2079.52     2307.49     35.65 o 
   1  -2   5      668.90      666.66     12.05 o 
   2  -2   5      310.30      321.08      7.13 o 
   3  -2   5        0.97        3.50      1.29 o 
   4  -2   5      265.80      268.36      8.07 o 
   5  -2   5      189.80      198.83      7.77 o 
   6  -2   5        1.37        1.44      2.48 o 
   7  -2   5        0.00       -0.09      2.57 o 
   8  -2   5       26.51       25.00      5.00 o 
   9  -2   5       25.81       28.61      5.49 o 
 -12  -1   5       10.42       21.81      6.68 o 
 -11  -1   5       59.04       61.82      6.73 o 
 -10  -1   5       90.16       96.45      7.74 o 
  -9  -1   5        0.04       -1.72      1.72 o 
  -8  -1   5      785.19      790.10     17.56 o 
  -7  -1   5      767.85      700.21     15.36 o 
  -6  -1   5      166.94      162.67      4.02 o 
  -5  -1   5       81.61       82.27      2.62 o 
  -4  -1   5      691.80      570.37      9.16 o 
  -3  -1   5       51.33       77.38      4.08 o 
  -2  -1   5       63.28       58.41      2.11 o 
  -1  -1   5      590.39      591.04     10.55 o 
   0  -1   5      974.72      903.09     15.36 o 
   1  -1   5     2901.18     3197.91     56.42 o 
   2  -1   5      228.11      262.01      6.29 o 
   3  -1   5      770.57      824.05     15.08 o 
   4  -1   5      565.44      608.79     14.45 o 
   5  -1   5       41.33       43.54      5.11 o 
   6  -1   5       56.00       46.50      6.87 o 
   7  -1   5      184.98      190.35     10.40 o 
   8  -1   5       40.34       44.09      8.73 o 
 -12   0   5       59.30       48.68      6.20 o 
 -11   0   5       14.95       25.60      4.91 o 
 -10   0   5        7.53        6.08      2.87 o 
  -9   0   5      502.88      462.07     15.64 o 
  -8   0   5      259.13      266.91     11.67 o 
  -7   0   5       14.11       15.38      1.83 o 
  -6   0   5     1759.94     1808.65     28.67 o 
  -5   0   5     2313.16     2469.46     44.11 o 
  -4   0   5      841.80      876.55     17.85 o 
  -3   0   5       36.69       24.08      2.32 o 
  -2   0   5      623.18      586.07     10.40 o 
  -1   0   5     2656.20     2778.30     42.53 o 
   0   0   5      739.67      829.93     14.43 o 
   1   0   5      910.50      984.29     23.42 o 
   2   0   5     1735.67     1733.24     28.20 o 
   3   0   5      294.29      302.99      8.85 o 
   4   0   5       58.91       57.87      4.36 o 
   5   0   5      368.31      380.35     16.41 o 
   6   0   5       76.89       83.53      7.57 o 
   7   0   5        5.19       -1.20      2.87 o 
   8   0   5       32.63       30.63      5.58 o 
 -13   1   5        1.90       12.18      6.36 o 
 -12   1   5        4.57        6.64      3.68 o 
 -11   1   5        7.87        7.66      3.27 o 
 -10   1   5        8.36       11.00      3.49 o 
  -9   1   5       12.12       19.68      4.07 o 
  -8   1   5       95.37       88.18      6.78 o 
  -7   1   5      486.36      492.28     10.00 o 
  -6   1   5      689.20      696.83     27.81 o 
  -5   1   5      838.82      907.32     18.75 o 
  -4   1   5       79.23       70.90      4.85 o 
  -3   1   5      581.36      551.20     12.38 o 
  -2   1   5       94.43      110.72      3.19 o 
  -1   1   5      174.01      184.19      4.68 o 
   0   1   5      894.89      876.71     15.40 o 
   1   1   5      486.96      443.23      9.38 o 
   2   1   5       27.55       33.22      3.58 o 
   3   1   5       89.53       93.79      5.89 o 
   4   1   5      223.41      225.56     15.87 o 
   5   1   5       31.96       30.69      4.66 o 
   6   1   5       50.42       29.58      5.00 o 
   7   1   5       31.91       36.04      5.75 o 
   8   1   5       44.62       52.57     10.40 o 
 -13   2   5        6.53        8.73      5.21 o 
 -12   2   5        9.37       11.80      4.07 o 
 -11   2   5        0.21       -0.91      2.50 o 
 -10   2   5       88.46       75.30     10.45 o 
  -9   2   5      151.89      140.73      9.01 o 
  -8   2   5       51.04       57.73      5.88 o 
  -7   2   5       72.72       65.85      4.38 o 
  -6   2   5      205.88      185.58      6.40 o 
  -5   2   5     1113.31     1094.40     22.27 o 
  -4   2   5      342.29      318.18     11.01 o 
  -3   2   5      241.84      222.67      6.78 o 
  -2   2   5     1445.79     1453.70     23.70 o 
  -1   2   5      145.26      144.29      4.20 o 
   0   2   5      324.70      289.00      8.23 o 
   1   2   5      102.74      103.78      5.09 o 
   2   2   5      114.13      110.03      5.53 o 
   3   2   5      151.95      156.96     15.24 o 
   4   2   5       23.40       19.00      3.11 o 
   5   2   5       29.68       29.12      9.70 o 
   6   2   5      141.19      129.51      9.76 o 
   7   2   5       14.96       14.79      4.81 o 
 -12   3   5       14.05        7.63      3.91 o 
 -11   3   5       82.79       87.44      8.32 o 
 -10   3   5       40.65       48.31      6.11 o 
  -9   3   5        0.68       -0.54      2.11 o 
  -8   3   5        4.35        2.24      3.09 o 
  -7   3   5      569.66      556.91     13.73 o 
  -6   3   5      627.58      623.44     14.69 o 
  -5   3   5      132.03      125.44      5.19 o 
  -4   3   5      104.30      101.19      5.90 o 
  -3   3   5      663.42      611.57     14.06 o 
  -2   3   5      161.98      168.27      5.77 o 
  -1   3   5       12.97       11.03      2.04 o 
   0   3   5     1000.18     1011.39     26.06 o 
   1   3   5        6.70        6.80      2.62 o 
   2   3   5       87.31       78.53      5.33 o 
   3   3   5      161.16      162.61      7.07 o 
   4   3   5      321.58      311.81     10.64 o 
   5   3   5       56.46       53.45      6.48 o 
   6   3   5        3.11        3.98      4.00 o 
 -12   4   5        0.31        0.48      3.47 o 
 -11   4   5       19.10       22.02      5.01 o 
 -10   4   5        0.75        2.56      2.68 o 
  -9   4   5      152.38      159.52      9.39 o 
  -8   4   5      396.79      403.28     28.45 o 
  -7   4   5       96.65      112.72      5.77 o 
  -6   4   5       91.96       83.08      5.12 o 
  -5   4   5      374.23      360.69     10.12 o 
  -4   4   5      429.62      423.18     11.21 o 
  -3   4   5       52.92       52.49      3.90 o 
  -2   4   5      623.17      594.70     18.25 o 
  -1   4   5      335.11      327.58     12.48 o 
   0   4   5        8.50       11.34      2.30 o 
   1   4   5       18.01       20.77      3.14 o 
   2   4   5      474.37      455.07     32.70 o 
   3   4   5       84.95       76.99      5.80 o 
   4   4   5        8.29       13.40      3.21 o 
   5   4   5       17.88       18.21      4.37 o 
   6   4   5       31.57       39.20      8.59 o 
 -12   5   5        0.32        1.74      5.71 o 
 -11   5   5        7.97        4.61      3.49 o 
 -10   5   5      137.61      125.51     12.02 o 
  -9   5   5       40.34       52.39      6.33 o 
  -8   5   5       20.94       17.94      3.86 o 
  -7   5   5       17.37       14.55      3.39 o 
  -6   5   5       23.42       30.62      3.45 o 
  -5   5   5      184.08      166.92      6.56 o 
  -4   5   5        0.76        3.44      1.89 o 
  -3   5   5        8.92       14.65      3.41 o 
  -2   5   5      297.89      271.02     11.38 o 
  -1   5   5      204.07      229.82     10.81 o 
   0   5   5        5.49        8.54      3.29 o 
   1   5   5      267.96      274.90     12.43 o 
   2   5   5       35.69       39.09      4.44 o 
   3   5   5        1.19        2.49      2.35 o 
   4   5   5       21.76       23.52      5.07 o 
   5   5   5       30.59       34.24      8.50 o 
 -11   6   5       10.70       10.94      4.38 o 
 -10   6   5       10.76       10.84      3.66 o 
  -9   6   5       32.46       34.46      5.21 o 
  -8   6   5       33.34       34.52      5.05 o 
  -7   6   5       42.49       43.45      5.48 o 
  -6   6   5        0.35        1.11      1.88 o 
  -5   6   5      164.11      158.21     10.64 o 
  -4   6   5      167.49      170.46      9.13 o 
  -3   6   5      314.82      280.31     12.07 o 
  -2   6   5        6.79        6.77      3.73 o 
  -1   6   5       55.20       66.09      6.79 o 
   0   6   5       41.32       56.83      6.81 o 
   1   6   5        3.66        6.01      4.23 o 
   2   6   5       17.18       15.71      4.57 o 
   3   6   5       12.07       11.59      4.41 o 
   4   6   5       23.56       33.81      9.40 o 
 -10   7   5       32.54       33.60     11.36 o 
  -9   7   5       70.92       80.70      7.94 o 
  -8   7   5        2.00        2.38      2.76 o 
  -7   7   5       86.55       88.53      9.43 o 
  -6   7   5      232.64      220.13     10.98 o 
  -5   7   5       65.49       68.18      6.93 o 
  -4   7   5        0.31       -0.10      2.55 o 
  -3   7   5       71.73       67.01      9.34 o 
  -2   7   5       25.64       30.44      5.12 o 
  -1   7   5        1.66        2.65      2.79 o 
   0   7   5       35.80       35.95     10.90 o 
   1   7   5       30.18       37.06     10.46 o 
   2   7   5       38.13       43.76     13.35 o 
 -10   8   5        3.54        7.46      6.55 o 
  -9   8   5        7.16       11.79      4.85 o 
  -8   8   5       25.30       25.90      5.01 o 
  -7   8   5       45.31       40.89      8.71 o 
  -6   8   5        0.68        0.02      3.04 o 
  -5   8   5       44.97       41.35      5.98 o 
  -4   8   5      200.82      194.01     11.70 o 
  -3   8   5       51.88       45.43      6.25 o 
  -2   8   5        2.68        4.11      6.08 o 
  -1   8   5       39.40       52.16     10.85 o 
   0   8   5       41.91       45.52      6.83 o 
  -8   9   5        2.13        7.42      5.66 o 
  -7   9   5       11.43        8.19      5.30 o 
  -6   9   5       51.81       65.95     10.67 o 
  -5   9   5       60.47       59.25      7.30 o 
  -4   9   5       28.49       36.91      6.03 o 
  -3   9   5        0.38       -2.38      3.92 o 
  -2   9   5       13.62       17.79      7.71 o 
   1 -14   6        4.05       -0.99      5.84 o 
   2 -14   6       15.95       17.32      7.71 o 
   4 -14   6        6.26        2.10      5.50 o 
  -1 -13   6        6.59        9.69      4.15 o 
   0 -13   6        5.13       10.45      4.11 o 
   1 -13   6       32.30       34.16      5.61 o 
   2 -13   6       11.56        9.40      7.18 o 
   3 -13   6        0.45        2.58      3.45 o 
   4 -13   6        1.36        3.27      3.50 o 
   5 -13   6        1.02        4.28      3.45 o 
  -4 -12   6        0.17        3.14      3.72 o 
  -3 -12   6        0.81        1.83      3.40 o 
  -2 -12   6       11.75       18.31      4.79 o 
  -1 -12   6        9.42        9.27      3.80 o 
   0 -12   6        1.01        0.62      3.38 o 
   1 -12   6       69.66       69.26      9.44 o 
   2 -12   6       20.66       27.27      3.95 o 
   3 -12   6        2.45        7.78      3.49 o 
   4 -12   6       17.23       18.52      5.55 o 
   5 -12   6       75.97       80.04      8.33 o 
   6 -12   6       42.19       51.40      6.94 o 
   7 -12   6        0.17        6.65      5.57 o 
  -5 -11   6       22.67       28.28      5.31 o 
  -4 -11   6       15.31       24.29      4.85 o 
  -3 -11   6      102.00       95.75     15.04 o 
  -2 -11   6       12.53       10.87      3.54 o 
  -1 -11   6       30.32       39.85      5.61 o 
   0 -11   6      173.63      180.85      7.89 o 
   1 -11   6       64.46       62.70      5.72 o 
   2 -11   6        0.36        5.50      2.40 o 
   3 -11   6      105.33       90.63      7.99 o 
   4 -11   6       61.68       62.07      6.95 o 
   5 -11   6        1.02        2.48      4.60 o 
   6 -11   6        2.48        3.33      3.23 o 
   7 -11   6       31.68       41.00      8.40 o 
  -7 -10   6        0.26        6.01      3.79 o 
  -6 -10   6       23.06       15.43      4.47 o 
  -5 -10   6       43.68       45.95     17.10 o 
  -4 -10   6      100.03       82.75      7.89 o 
  -3 -10   6        1.32       -0.44      2.58 o 
  -2 -10   6       79.09       86.79      7.65 o 
  -1 -10   6      211.69      212.14      8.07 o 
   0 -10   6        2.81        4.00      2.08 o 
   1 -10   6       68.21       68.07      5.20 o 
   2 -10   6      178.43      186.20      7.54 o 
   3 -10   6       35.94       43.38      5.31 o 
   4 -10   6       93.98      107.53      8.52 o 
   5 -10   6        1.26        6.16      3.18 o 
   6 -10   6       62.19       61.69      7.03 o 
   7 -10   6       13.50       17.99      4.86 o 
   8 -10   6        4.86       11.29      4.50 o 
  -8  -9   6        9.50       16.38      8.85 o 
  -7  -9   6       19.93       30.36      5.31 o 
  -6  -9   6       16.18       21.33      4.96 o 
  -5  -9   6        1.24       -2.64      2.64 o 
  -4  -9   6       93.61      109.70      8.36 o 
  -3  -9   6       52.18       64.43      6.38 o 
  -2  -9   6       72.58       60.89      6.00 o 
  -1  -9   6       43.40       47.74      4.19 o 
   0  -9   6       77.89       77.22      5.20 o 
   1  -9   6      211.06      202.88      9.37 o 
   2  -9   6       48.22       48.72      4.70 o 
   3  -9   6       21.03       21.12      3.01 o 
   4  -9   6       96.85       98.66      7.92 o 
   5  -9   6       61.55       57.47      6.42 o 
   6  -9   6        0.98        0.67      2.68 o 
   7  -9   6       41.80       47.78      6.59 o 
   8  -9   6       72.38       84.78      9.78 o 
   9  -9   6       17.71       16.76      7.01 o 
  -9  -8   6       41.33       39.83      9.04 o 
  -8  -8   6       13.33       12.08      3.95 o 
  -7  -8   6        3.97        5.11      3.18 o 
  -6  -8   6       33.36       38.28      5.43 o 
  -5  -8   6      252.61      234.76     10.79 o 
  -4  -8   6       84.32       80.08      5.85 o 
  -3  -8   6       28.05       23.31      3.01 o 
  -2  -8   6      138.86      125.44      6.39 o 
  -1  -8   6      162.34      155.72      6.16 o 
   0  -8   6      215.42      195.44      7.01 o 
   1  -8   6       41.73       40.30      4.11 o 
   2  -8   6      384.78      333.53      9.81 o 
   3  -8   6      381.68      389.40     10.89 o 
   4  -8   6       21.92       21.04      3.85 o 
   5  -8   6      430.51      402.26     21.09 o 
   6  -8   6      137.66      132.68      9.50 o 
   7  -8   6       14.70       18.04      7.07 o 
   8  -8   6       19.30       13.39      4.36 o 
   9  -8   6       31.35       31.65      6.01 o 
 -10  -7   6       22.96       30.81      8.62 o 
  -9  -7   6        4.33        0.16      4.60 o 
  -8  -7   6        8.50       17.36      4.50 o 
  -7  -7   6      137.00      156.30      9.11 o 
  -6  -7   6      293.95      316.57     38.05 o 
  -5  -7   6        0.23       -1.55      1.55 o 
  -4  -7   6      528.47      502.70     12.79 o 
  -3  -7   6      463.34      460.92     11.83 o 
  -2  -7   6        9.27        6.81      1.86 o 
  -1  -7   6       16.41       19.07      2.59 o 
   0  -7   6      550.47      523.32     26.18 o 
   1  -7   6       74.30       71.09      4.55 o 
   2  -7   6       51.12       44.02      4.36 o 
   3  -7   6        8.62        9.73      2.21 o 
   4  -7   6      186.88      201.23      9.87 o 
   5  -7   6      109.66      112.95      8.17 o 
   6  -7   6       69.20       59.58      7.05 o 
   7  -7   6       85.38       70.03      8.29 o 
   8  -7   6       92.59       99.81      9.86 o 
   9  -7   6       10.11       10.72      4.11 o 
 -10  -6   6        1.09       -1.20      4.24 o 
  -9  -6   6       28.85       23.12      6.43 o 
  -8  -6   6       87.87       96.41     13.54 o 
  -7  -6   6      113.21       93.95      7.27 o 
  -6  -6   6       13.30       12.76      2.54 o 
  -5  -6   6       30.03       43.09      3.72 o 
  -4  -6   6      651.59      637.94     14.85 o 
  -3  -6   6      384.00      394.15     10.24 o 
  -2  -6   6      373.00      360.34      9.51 o 
  -1  -6   6      951.65      985.00     20.31 o 
   0  -6   6      655.21      628.90     14.21 o 
   1  -6   6        2.63        2.78      1.45 o 
   2  -6   6      765.98      759.59     16.71 o 
   3  -6   6      458.50      447.49     11.38 o 
   4  -6   6      183.65      183.19      8.63 o 
   5  -6   6      184.11      175.19      8.75 o 
   6  -6   6      152.05      179.95      9.43 o 
   7  -6   6      135.79      143.67      9.82 o 
   8  -6   6        6.65        7.82      3.67 o 
   9  -6   6       12.68       14.59      7.35 o 
 -10  -5   6       11.75       12.95      5.53 o 
  -9  -5   6       27.63       23.15      4.53 o 
  -8  -5   6        0.08        0.37      2.90 o 
  -7  -5   6       27.83       40.01      3.20 o 
  -6  -5   6        4.36        6.46      1.68 o 
  -5  -5   6      550.01      566.38     11.40 o 
  -4  -5   6       92.77       93.96      3.61 o 
  -3  -5   6     1028.76      980.59     16.80 o 
  -2  -5   6     1775.14     1845.41     29.19 o 
  -1  -5   6      450.93      528.36      8.80 o 
   0  -5   6       51.55       48.21      4.07 o 
   1  -5   6      515.62      554.98      9.35 o 
   2  -5   6      183.49      187.77      4.52 o 
   3  -5   6        1.22        2.60      1.14 o 
   4  -5   6        1.98        2.50      1.71 o 
   5  -5   6        2.03        1.75      1.72 o 
   6  -5   6       93.06       84.30      5.74 o 
   7  -5   6       16.02       18.02      3.36 o 
   8  -5   6       38.23       38.97      5.68 o 
   9  -5   6       53.74       68.53     13.41 o 
 -12  -4   6        6.74        6.45      6.16 o 
 -11  -4   6       25.03       39.58      8.16 o 
 -10  -4   6        1.78        7.60      4.60 o 
  -9  -4   6       84.58       95.79     11.81 o 
  -8  -4   6      185.00      184.16      7.53 o 
  -7  -4   6       77.49       77.67      4.08 o 
  -6  -4   6       27.28       31.92      2.68 o 
  -5  -4   6      692.91      639.63     12.24 o 
  -4  -4   6      346.54      312.49      6.98 o 
  -3  -4   6      791.48      790.72     12.35 o 
  -2  -4   6      216.50      197.90      4.35 o 
  -1  -4   6      296.20      252.13      5.06 o 
   0  -4   6      782.23      741.06     11.62 o 
   1  -4   6       19.90       26.70      1.90 o 
   2  -4   6      380.95      409.33      7.62 o 
   3  -4   6      536.04      525.96      9.34 o 
   4  -4   6       82.29       77.08      4.93 o 
   5  -4   6        0.35       -0.50      1.65 o 
   6  -4   6      444.03      451.69     15.56 o 
   7  -4   6       58.83       77.74     10.35 o 
   8  -4   6        0.17        2.63      3.20 o 
   9  -4   6       17.69       18.80      5.03 o 
 -12  -3   6        4.65        9.88      5.80 o 
 -11  -3   6        4.23        2.53      4.85 o 
 -10  -3   6       62.32       67.53      6.58 o 
  -9  -3   6      139.94      145.82      8.31 o 
  -8  -3   6       47.49       49.88      7.68 o 
  -7  -3   6      443.08      444.04      9.74 o 
  -6  -3   6      891.72      906.30     16.35 o 
  -5  -3   6       94.14      103.37      3.24 o 
  -4  -3   6      538.96      547.51      9.45 o 
  -3  -3   6      666.68      684.20     10.90 o 
  -2  -3   6     2314.05     2346.10     32.12 o 
  -1  -3   6      245.12      245.13      5.03 o 
   0  -3   6      379.01      422.03      9.68 o 
   1  -3   6      470.98      467.11      9.42 o 
   2  -3   6     1392.96     1487.06     24.73 o 
   3  -3   6      245.70      236.53      7.72 o 
   4  -3   6       69.81       68.04      4.54 o 
   5  -3   6      142.80      156.23      8.96 o 
   6  -3   6       20.29       16.56      6.66 o 
   7  -3   6       36.14       41.48      6.90 o 
   8  -3   6       42.95       36.81      9.36 o 
   9  -3   6       37.48       35.39      9.20 o 
 -12  -2   6        3.87        8.01      5.86 o 
 -11  -2   6       19.73       18.15      4.24 o 
 -10  -2   6      104.92      110.08     22.27 o 
  -9  -2   6       56.42       46.79      5.33 o 
  -8  -2   6       88.05       87.81      8.50 o 
  -7  -2   6      659.64      664.49     20.06 o 
  -6  -2   6      265.06      297.19      7.07 o 
  -5  -2   6      782.98      845.49     13.20 o 
  -4  -2   6     1276.88     1392.34     20.05 o 
  -3  -2   6     1687.72     1891.51     26.33 o 
  -2  -2   6      474.34      492.87     18.41 o 
  -1  -2   6      806.78      773.79     13.58 o 
   0  -2   6      888.05      829.16     14.95 o 
   1  -2   6     1156.18     1275.40     21.44 o 
   2  -2   6       50.06       61.82      3.38 o 
   3  -2   6      481.60      459.75     14.94 o 
   4  -2   6      640.78      640.60     12.98 o 
   5  -2   6        7.65        5.28      2.49 o 
   6  -2   6       62.99       52.59      6.14 o 
   7  -2   6      180.49      181.26     11.17 o 
   8  -2   6       76.03       75.22     11.57 o 
 -12  -1   6       23.41       21.87      4.75 o 
 -11  -1   6        1.61       -0.53      3.59 o 
 -10  -1   6        4.09        3.78      2.76 o 
  -9  -1   6       29.93       38.02      5.07 o 
  -8  -1   6        3.61        2.97      2.44 o 
  -7  -1   6       22.41       23.58      2.24 o 
  -6  -1   6      825.74      828.96     15.05 o 
  -5  -1   6      184.02      179.20      6.79 o 
  -4  -1   6       67.29       82.92      4.30 o 
  -3  -1   6       22.89       20.43      2.64 o 
  -2  -1   6      380.16      350.36      9.30 o 
  -1  -1   6      694.62      710.95     12.79 o 
   0  -1   6        0.03       -0.40      0.84 o 
   1  -1   6      911.47      955.46     16.88 o 
   2  -1   6      903.86      831.94     35.50 o 
   3  -1   6      381.31      373.60     12.33 o 
   4  -1   6       35.24       37.73      3.73 o 
   5  -1   6       57.24       60.53      6.32 o 
   6  -1   6       70.88       74.41      7.41 o 
   7  -1   6        0.25        0.90      2.92 o 
   8  -1   6       33.97       37.66      6.35 o 
 -13   0   6        0.88        0.99      4.06 o 
 -12   0   6       38.15       39.54      8.99 o 
 -11   0   6       51.59       53.46      6.29 o 
 -10   0   6       51.54       62.32      6.53 o 
  -9   0   6       16.83       12.17      3.76 o 
  -8   0   6      151.52      143.19     18.22 o 
  -7   0   6      290.24      283.58      7.24 o 
  -6   0   6      161.87      146.83      6.55 o 
  -5   0   6      103.25       99.25      4.76 o 
  -4   0   6     1868.27     2026.49     37.65 o 
  -3   0   6      350.48      340.96      8.99 o 
  -2   0   6       33.00       22.09      2.44 o 
  -1   0   6      488.13      499.41      9.76 o 
   0   0   6     1767.06     1766.37     28.55 o 
   1   0   6      153.35      145.77      5.07 o 
   2   0   6       32.35       34.75      3.26 o 
   3   0   6      110.87       99.08      5.51 o 
   4   0   6        7.23       11.03      2.53 o 
   5   0   6        4.02        3.97      2.72 o 
   6   0   6       10.78        6.72      3.62 o 
   7   0   6       24.72       30.23      5.57 o 
 -12   1   6       48.37       51.45      7.05 o 
 -11   1   6      106.85      109.27      9.10 o 
 -10   1   6        7.34       13.16      3.63 o 
  -9   1   6       16.71       14.71      3.37 o 
  -8   1   6       24.33       26.28      4.40 o 
  -7   1   6        5.59        6.54      1.64 o 
  -6   1   6      244.47      229.73      7.45 o 
  -5   1   6      976.87      951.68     34.24 o 
  -4   1   6      116.54      107.72      4.79 o 
  -3   1   6      434.48      419.50     18.96 o 
  -2   1   6      285.84      294.26     10.71 o 
  -1   1   6      485.99      441.65      9.09 o 
   0   1   6       37.47       43.01      5.57 o 
   1   1   6      128.95      115.40      5.22 o 
   2   1   6      125.17      123.63      8.65 o 
   3   1   6       24.39       34.88      5.24 o 
   4   1   6       22.23       22.49      3.40 o 
   5   1   6       97.12       95.17      8.08 o 
   6   1   6       30.03       26.81      5.36 o 
   7   1   6       12.34       17.52      7.31 o 
 -12   2   6        7.70        6.04      3.68 o 
 -11   2   6       43.84       50.15      6.54 o 
 -10   2   6        4.67        1.57      2.84 o 
  -9   2   6       60.22       55.92      6.14 o 
  -8   2   6       95.81       85.88      8.86 o 
  -7   2   6      437.29      455.11     12.09 o 
  -6   2   6      693.75      665.07     15.53 o 
  -5   2   6      282.20      247.27      7.90 o 
  -4   2   6      159.94      148.18      5.77 o 
  -3   2   6      880.26      891.77     19.01 o 
  -2   2   6      680.93      693.07     15.67 o 
  -1   2   6       47.55       46.32      5.04 o 
   0   2   6      535.56      537.83     17.23 o 
   1   2   6      565.23      576.69     14.44 o 
   2   2   6      147.36      141.54     11.94 o 
   3   2   6      149.70      139.19      7.19 o 
   4   2   6      282.23      283.19     10.05 o 
   5   2   6       19.20       24.74      4.50 o 
   6   2   6        0.02       -0.58      2.82 o 
 -12   3   6       36.69       31.66      5.68 o 
 -11   3   6       26.48       28.13      5.25 o 
 -10   3   6        3.50        2.84      2.92 o 
  -9   3   6      162.15      169.79     11.63 o 
  -8   3   6      242.28      238.68     10.75 o 
  -7   3   6       18.29       26.53      3.27 o 
  -6   3   6       78.50       70.85      8.09 o 
  -5   3   6      121.19      102.65      5.53 o 
  -4   3   6      236.21      213.75      7.30 o 
  -3   3   6        4.69        4.20      1.83 o 
  -2   3   6      779.38      749.67     21.86 o 
  -1   3   6       66.10       59.21      5.95 o 
   0   3   6      751.02      700.89     21.39 o 
   1   3   6       53.45       46.05      5.59 o 
   2   3   6      120.64      124.41      6.81 o 
   3   3   6      117.93      133.10      8.70 o 
   4   3   6       15.21       20.73      3.69 o 
   5   3   6        4.15        1.64      2.81 o 
   6   3   6       13.74       15.16      6.11 o 
 -12   4   6       19.76       30.88      5.85 o 
 -11   4   6        3.16        4.92      3.34 o 
 -10   4   6      118.43      109.79      9.35 o 
  -9   4   6       14.10       17.74      4.78 o 
  -8   4   6       36.24       30.54      4.57 o 
  -7   4   6      123.83      122.33      6.59 o 
  -6   4   6      116.53      114.41      9.33 o 
  -5   4   6        0.40        1.42      1.55 o 
  -4   4   6      110.13      114.42      5.71 o 
  -3   4   6      223.14      213.53     23.59 o 
  -2   4   6      205.12      196.21      9.65 o 
  -1   4   6      122.34      102.67      8.87 o 
   0   4   6       23.31       37.50      5.23 o 
   1   4   6       35.72       57.67      6.70 o 
   2   4   6       50.77       53.40     15.35 o 
   3   4   6       16.97       26.68      5.02 o 
   4   4   6       37.07       40.39      9.36 o 
   5   4   6       43.94       51.67      9.79 o 
 -11   5   6       12.75       11.35      4.30 o 
 -10   5   6        0.29        2.32      3.23 o 
  -9   5   6       13.13       18.00      7.38 o 
  -8   5   6       41.80       46.13      5.78 o 
  -7   5   6      106.76      116.45      6.69 o 
  -6   5   6       13.66        9.93      2.53 o 
  -5   5   6      127.96      135.50      6.54 o 
  -4   5   6      227.28      219.55     10.54 o 
  -3   5   6       83.00       69.37      6.89 o 
  -2   5   6      212.16      184.82      9.73 o 
  -1   5   6      367.11      346.97     14.42 o 
   0   5   6       39.64       44.50      6.29 o 
   1   5   6       11.51       13.03      3.90 o 
   2   5   6       44.68       35.26      6.59 o 
   3   5   6       51.57       49.15      7.27 o 
   4   5   6       52.94       56.95     11.16 o 
 -11   6   6        0.39        4.60      5.25 o 
 -10   6   6       49.66       45.56      6.68 o 
  -9   6   6       45.75       47.84      6.39 o 
  -8   6   6       33.11       37.34      5.40 o 
  -7   6   6        4.43        5.67      3.08 o 
  -6   6   6       76.04       89.94      7.82 o 
  -5   6   6       46.20       41.16      5.74 o 
  -4   6   6       14.10       22.10      5.56 o 
  -3   6   6      227.25      204.19     10.72 o 
  -2   6   6      262.10      267.31     33.12 o 
  -1   6   6       14.60       14.73      4.07 o 
   0   6   6       40.69       51.40      6.81 o 
   1   6   6       20.96       22.36      5.48 o 
   2   6   6       21.41       31.94      5.97 o 
 -10   7   6        3.73        7.54      8.28 o 
  -9   7   6        0.28        3.01      3.29 o 
  -8   7   6        4.62        9.05      3.90 o 
  -7   7   6        2.73       -3.41      3.41 o 
  -6   7   6       14.09       13.22      4.17 o 
  -5   7   6       52.00       61.36      7.20 o 
  -4   7   6       67.41       61.64      7.34 o 
  -3   7   6       22.59       24.47      5.82 o 
  -2   7   6        9.79       10.49      4.14 o 
  -1   7   6       53.94       55.97      7.39 o 
   0   7   6       15.71       16.13      5.20 o 
  -8   8   6       10.71       17.25      7.53 o 
  -7   8   6       18.55       15.00      6.22 o 
  -6   8   6       49.75       48.55     11.10 o 
  -5   8   6       32.47       38.36      6.28 o 
  -4   8   6        0.81        2.80      3.76 o 
  -3   8   6        3.39        3.71      3.51 o 
  -2   8   6       17.37       31.71      8.44 o 
  -6   9   6        5.63       14.21      7.22 o 
   1 -14   7        0.02       -1.20      5.41 o 
   3 -14   7        7.50       10.04      6.65 o 
  -2 -13   7       22.64       19.29      8.06 o 
  -1 -13   7       53.75       72.55      8.46 o 
   0 -13   7        7.62        4.04      7.16 o 
   1 -13   7        9.92       16.73     10.86 o 
   2 -13   7       12.14       14.21      3.46 o 
   3 -13   7        2.16        5.86      3.78 o 
   4 -13   7        8.24       10.24      4.17 o 
   5 -13   7       37.86       36.65      9.18 o 
  -4 -12   7       14.48       20.20      4.97 o 
  -3 -12   7       46.49       47.05      6.68 o 
  -2 -12   7       25.11       30.22      9.42 o 
  -1 -12   7       18.09       25.33      5.27 o 
   0 -12   7       67.31       76.04      7.78 o 
   1 -12   7       56.14       54.85      5.20 o 
   2 -12   7        8.16        4.04      2.47 o 
   3 -12   7      106.41      110.98      9.27 o 
   4 -12   7       37.75       48.48      6.56 o 
   5 -12   7        0.04        2.62      3.52 o 
   6 -12   7       10.68       11.14      4.08 o 
  -6 -11   7        6.02        6.45      3.94 o 
  -5 -11   7       30.49       51.99      9.65 o 
  -4 -11   7        1.82        1.01      2.83 o 
  -3 -11   7       11.06        9.95      8.30 o 
  -2 -11   7       29.96       38.81      5.64 o 
  -1 -11   7       83.23       76.59     10.44 o 
   0 -11   7        1.46        0.86      2.11 o 
   1 -11   7       39.05       45.99      7.16 o 
   2 -11   7       54.86       59.67      6.75 o 
   3 -11   7        1.76        1.82      3.83 o 
   4 -11   7       34.52       37.35      6.35 o 
   5 -11   7       21.30       31.49      5.47 o 
   6 -11   7       45.19       47.51      6.66 o 
   7 -11   7        0.02       -2.22      3.27 o 
  -7 -10   7        6.39        5.96      4.02 o 
  -6 -10   7        4.99        1.64      3.57 o 
  -5 -10   7       17.59       13.59      3.92 o 
  -4 -10   7      133.59      142.70     13.60 o 
  -3 -10   7       48.58       47.68      9.47 o 
  -2 -10   7        4.02        5.39      2.35 o 
  -1 -10   7       63.16       62.56      5.13 o 
   0 -10   7        5.39        3.43      2.08 o 
   1 -10   7       58.89       61.59      5.90 o 
   2 -10   7       11.62       10.70      2.59 o 
   3 -10   7        8.14       10.67      3.24 o 
   4 -10   7       53.19       55.41      6.55 o 
   5 -10   7       56.26       61.67      6.97 o 
   6 -10   7        0.05        0.85      3.02 o 
   7 -10   7       29.11       31.54      6.32 o 
   8 -10   7       36.71       53.16     10.17 o 
  -8  -9   7       12.26       19.71      4.87 o 
  -7  -9   7        0.02       -2.83      2.83 o 
  -6  -9   7       17.04       22.11      4.54 o 
  -5  -9   7      274.12      267.00     15.67 o 
  -4  -9   7      137.93      156.58     15.89 o 
  -3  -9   7       40.11       41.18      4.05 o 
  -2  -9   7      392.35      376.65     11.14 o 
  -1  -9   7      100.88      101.66      8.38 o 
   0  -9   7      121.18      130.83      7.08 o 
   1  -9   7       72.72       66.10      5.16 o 
   2  -9   7      108.53      117.65      6.38 o 
   3  -9   7       12.28       15.82      6.30 o 
   4  -9   7       31.08       40.19     10.34 o 
   5  -9   7      148.89      127.00      9.37 o 
   6  -9   7      112.17      123.71      9.77 o 
   7  -9   7       27.59       27.14      6.94 o 
   8  -9   7       29.28       30.51      5.69 o 
  -9  -8   7        6.57       10.65      5.82 o 
  -8  -8   7        1.79        1.26      3.18 o 
  -7  -8   7       17.37       20.73      5.21 o 
  -6  -8   7      182.45      179.47     30.03 o 
  -5  -8   7        0.20       -1.73      1.73 o 
  -4  -8   7       81.13       66.85      4.96 o 
  -3  -8   7      503.09      532.92     13.67 o 
  -2  -8   7      353.55      365.24     10.47 o 
  -1  -8   7       17.37       19.86      2.80 o 
   0  -8   7      630.65      648.48     15.57 o 
   1  -8   7      423.94      406.49     11.26 o 
   2  -8   7      138.49      140.12      9.56 o 
   3  -8   7        2.15        4.39      3.14 o 
   4  -8   7      524.42      536.36     18.07 o 
   5  -8   7       68.36       58.28      6.63 o 
   6  -8   7        7.41       10.05      3.66 o 
   7  -8   7       18.46       22.69      4.85 o 
   8  -8   7       18.34       22.02      5.12 o 
   9  -8   7       26.44       33.24      8.59 o 
  -9  -7   7       17.67       27.72      7.04 o 
  -8  -7   7       18.91       15.13      5.48 o 
  -7  -7   7       11.90       11.46      4.43 o 
  -6  -7   7      254.50      254.44      8.73 o 
  -5  -7   7       51.40       46.21      6.81 o 
  -4  -7   7      161.39      177.96      6.92 o 
  -3  -7   7       15.39       18.20      2.65 o 
  -2  -7   7       99.39      102.63      5.14 o 
  -1  -7   7      612.86      571.97     13.83 o 
   0  -7   7      401.33      362.20     20.24 o 
   1  -7   7      209.04      189.26     10.07 o 
   2  -7   7       12.11       10.27      2.15 o 
   3  -7   7      238.71      225.31      7.62 o 
   4  -7   7       67.12       64.11      6.21 o 
   5  -7   7       88.55       93.78     15.82 o 
   6  -7   7       17.00       19.45      4.17 o 
   7  -7   7       15.73       16.71      4.30 o 
   8  -7   7        5.25        0.61      3.53 o 
  -8  -6   7        3.50        5.85      2.91 o 
  -7  -6   7       89.76       90.09      5.62 o 
  -6  -6   7       10.80        9.27      2.19 o 
  -5  -6   7       56.69       56.25      4.19 o 
  -4  -6   7      470.59      474.88     12.07 o 
  -3  -6   7      759.57      723.46     16.22 o 
  -2  -6   7      520.52      507.75     12.36 o 
  -1  -6   7       86.40       79.56      6.91 o 
   0  -6   7      275.53      280.92      7.01 o 
   1  -6   7      554.02      522.07     10.73 o 
   2  -6   7      264.81      249.38      6.52 o 
   3  -6   7      260.22      242.97     12.03 o 
   4  -6   7       55.34       45.87      6.80 o 
   5  -6   7      511.66      499.24     17.09 o 
   6  -6   7       15.75       20.31      4.13 o 
   7  -6   7       10.10       10.99      3.87 o 
   8  -6   7       38.02       47.84      9.50 o 
  -8  -5   7      163.33      166.60      8.53 o 
  -7  -5   7      245.89      252.31      8.45 o 
  -6  -5   7        5.52        4.34      1.84 o 
  -5  -5   7     1291.66     1334.09     26.71 o 
  -4  -5   7      533.07      516.78     12.42 o 
  -3  -5   7       38.09       37.51      3.09 o 
  -2  -5   7      848.42      920.74     16.33 o 
  -1  -5   7     2074.32     2111.40     33.33 o 
   0  -5   7      737.70      718.06     15.40 o 
   1  -5   7       27.90       26.22      3.41 o 
   2  -5   7      171.78      174.97      4.59 o 
   3  -5   7       28.04       28.63      2.48 o 
   4  -5   7      462.12      444.64     11.97 o 
   5  -5   7      136.92      130.68      6.51 o 
   6  -5   7      202.84      200.57     13.44 o 
   7  -5   7       59.92       71.88      7.27 o 
   8  -5   7        1.13        0.93      3.35 o 
 -11  -4   7        9.73       15.29      6.20 o 
 -10  -4   7       20.02       32.25      5.15 o 
  -9  -4   7      144.14      135.02      8.61 o 
  -8  -4   7      113.17      100.62      7.38 o 
  -7  -4   7       34.10       27.62      3.17 o 
  -6  -4   7       52.45       65.46      5.29 o 
  -5  -4   7        4.61        4.28      1.78 o 
  -4  -4   7       91.28       96.91      4.19 o 
  -3  -4   7      755.30      756.64     12.20 o 
  -2  -4   7     2492.92     2659.46     36.53 o 
  -1  -4   7      211.21      240.68      5.22 o 
   0  -4   7        1.34        1.13      0.90 o 
   1  -4   7      350.95      326.51      7.53 o 
   2  -4   7      500.18      498.31     13.06 o 
   3  -4   7       38.83       44.81      3.02 o 
   4  -4   7      268.56      282.74     10.96 o 
   5  -4   7      217.95      217.92      8.11 o 
   6  -4   7       95.11      103.61     11.23 o 
   7  -4   7       21.19       23.45      4.66 o 
   8  -4   7       49.44       59.03     14.77 o 
 -12  -3   7       10.99        7.26      5.23 o 
 -11  -3   7        7.05       14.80      4.23 o 
 -10  -3   7       51.98       54.43      6.06 o 
  -9  -3   7        6.99        7.60      4.94 o 
  -8  -3   7       69.06       64.43      5.14 o 
  -7  -3   7       36.25       39.27      3.60 o 
  -6  -3   7        3.30        5.27      2.22 o 
  -5  -3   7      582.84      556.06     11.19 o 
  -4  -3   7      529.11      488.47     10.08 o 
  -3  -3   7      459.30      452.67      8.11 o 
  -2  -3   7       87.01      102.54      3.16 o 
  -1  -3   7       46.92       42.00      2.89 o 
   0  -3   7      687.71      699.99     13.15 o 
   1  -3   7       83.82       97.65      4.63 o 
   2  -3   7       60.04       58.58      3.53 o 
   3  -3   7       98.58      105.56      5.28 o 
   4  -3   7       86.12       92.41      6.09 o 
   5  -3   7       37.54       43.72      9.51 o 
   6  -3   7       46.91       49.28      8.07 o 
   7  -3   7       94.58       98.48     13.10 o 
   8  -3   7       10.55        9.19      4.16 o 
 -12  -2   7       14.26       28.13      5.25 o 
 -11  -2   7        0.03       -0.45      2.79 o 
 -10  -2   7      120.45       96.89     14.16 o 
  -9  -2   7      340.94      364.58     13.64 o 
  -8  -2   7      242.41      249.92      8.22 o 
  -7  -2   7        2.67        2.64      1.40 o 
  -6  -2   7      167.18      144.70      6.73 o 
  -5  -2   7       45.26       46.48      3.04 o 
  -4  -2   7        4.12        1.73      1.20 o 
  -3  -2   7      135.81      129.68      5.76 o 
  -2  -2   7      983.39      965.76     19.86 o 
  -1  -2   7     1115.41     1122.59     19.16 o 
   0  -2   7        2.78       -0.49      1.05 o 
   1  -2   7      648.45      646.28     14.54 o 
   2  -2   7      666.05      672.38     13.28 o 
   3  -2   7      150.81      140.09      9.48 o 
   4  -2   7       58.31       61.94      8.02 o 
   5  -2   7       19.03       27.79      4.53 o 
   6  -2   7       45.81       48.06     12.27 o 
   7  -2   7        4.19        6.07      3.99 o 
 -12  -1   7       39.63       34.34      5.70 o 
 -11  -1   7       47.30       57.44      6.72 o 
 -10  -1   7      115.57      123.90      8.99 o 
  -9  -1   7       25.51       24.64      4.13 o 
  -8  -1   7       40.53       38.39      3.42 o 
  -7  -1   7       71.61       72.80      4.02 o 
  -6  -1   7        5.00        3.29      1.41 o 
  -5  -1   7       76.79       63.71      4.14 o 
  -4  -1   7     1701.30     1719.33     32.96 o 
  -3  -1   7      858.17      891.10     18.89 o 
  -2  -1   7       63.87       69.55      4.24 o 
  -1  -1   7      915.60      932.08     45.99 o 
   0  -1   7     1455.67     1477.46     24.72 o 
   1  -1   7      236.10      244.55      6.49 o 
   2  -1   7       45.00       46.86      3.92 o 
   3  -1   7      291.24      269.94      8.89 o 
   4  -1   7       20.86       17.52      3.66 o 
   5  -1   7        4.60        4.96      2.97 o 
   6  -1   7       26.11       26.58      4.89 o 
   7  -1   7       38.08       38.42      6.21 o 
 -12   0   7       22.46       33.23      5.64 o 
 -11   0   7        3.60        3.42      3.07 o 
 -10   0   7       62.45       65.37      9.69 o 
  -9   0   7       29.49       32.74      4.79 o 
  -8   0   7       92.51       99.72      7.12 o 
  -7   0   7       31.55       31.67      2.85 o 
  -6   0   7      266.26      245.05      7.95 o 
  -5   0   7      486.36      497.00     12.45 o 
  -4   0   7      102.70      110.20      5.47 o 
  -3   0   7      230.81      203.92      9.96 o 
  -2   0   7      206.42      186.74     11.05 o 
  -1   0   7     1220.84     1284.66     35.58 o 
   0   0   7       47.52       52.95      8.31 o 
   1   0   7      174.80      181.66      6.60 o 
   2   0   7      651.06      651.92     24.38 o 
   3   0   7      280.14      273.55      9.25 o 
   4   0   7       40.83       44.00      8.97 o 
   5   0   7      132.79      124.13      9.28 o 
   6   0   7       55.87       60.80      8.41 o 
   7   0   7       17.59       17.59      7.08 o 
 -12   1   7        8.00        0.24      3.10 o 
 -11   1   7      121.64      117.11      9.52 o 
 -10   1   7       30.29       28.78      5.56 o 
  -9   1   7       84.24       89.33      7.68 o 
  -8   1   7       58.69       51.03      5.80 o 
  -7   1   7      362.82      362.08     12.12 o 
  -6   1   7      261.80      253.55      8.27 o 
  -5   1   7        7.53        9.63      2.09 o 
  -4   1   7      360.12      321.07     11.15 o 
  -3   1   7       74.93       67.15      4.52 o 
  -2   1   7      197.96      195.93      6.87 o 
  -1   1   7      509.98      497.13     12.51 o 
   0   1   7      212.35      235.69     24.49 o 
   1   1   7      772.95      703.14     21.19 o 
   2   1   7      370.93      323.49     10.14 o 
   3   1   7        6.18        6.62      2.56 o 
   4   1   7      156.01      149.95      7.89 o 
   5   1   7        5.42        9.51      3.61 o 
   6   1   7        7.45        2.62      4.85 o 
 -12   2   7       29.35       26.73      5.51 o 
 -11   2   7       51.39       59.65      7.03 o 
 -10   2   7       13.73       22.83      6.81 o 
  -9   2   7       99.65       94.87      7.97 o 
  -8   2   7      246.95      252.72     11.17 o 
  -7   2   7       82.40       81.28      5.47 o 
  -6   2   7       26.53       26.68      3.26 o 
  -5   2   7      235.44      225.34      7.71 o 
  -4   2   7      121.46      124.71      5.82 o 
  -3   2   7      432.14      425.53     11.47 o 
  -2   2   7     1105.26     1149.95     30.43 o 
  -1   2   7       22.10       20.54      3.84 o 
   0   2   7      322.68      326.21     13.00 o 
   1   2   7       63.83       60.86     14.27 o 
   2   2   7       83.31       83.88      8.38 o 
   3   2   7       60.55       86.09     11.25 o 
   4   2   7        0.45       -1.89      4.26 o 
   5   2   7       46.02       56.03      7.08 o 
 -11   3   7       13.17       11.83      4.27 o 
 -10   3   7       73.17      103.43     18.97 o 
  -9   3   7        0.56       -1.06      2.53 o 
  -8   3   7       57.60       45.07      6.22 o 
  -7   3   7       49.93       55.33      5.43 o 
  -6   3   7      285.96      270.43     10.15 o 
  -5   3   7       22.51       24.55      3.19 o 
  -4   3   7       80.20       85.73      5.35 o 
  -3   3   7      231.11      212.81     10.00 o 
  -2   3   7       41.16       46.49      5.59 o 
  -1   3   7        0.04        1.46      2.68 o 
   0   3   7      378.32      362.47     29.78 o 
   1   3   7      127.96      118.54      9.28 o 
   2   3   7       14.57        9.83      3.88 o 
   3   3   7        5.70        0.15      3.55 o 
   4   3   7       28.57       33.73      6.02 o 
 -11   4   7       12.74       15.26      4.69 o 
 -10   4   7       16.00       13.26      4.11 o 
  -9   4   7       37.84       35.15      5.38 o 
  -8   4   7       69.82       77.81      7.34 o 
  -7   4   7      163.57      143.06      9.59 o 
  -6   4   7       87.41       90.10      6.01 o 
  -5   4   7      100.61       91.03      5.90 o 
  -4   4   7       52.61       53.27      6.04 o 
  -3   4   7       21.64       21.03      4.39 o 
  -2   4   7      167.06      160.30     10.27 o 
  -1   4   7      419.36      414.23     16.16 o 
   0   4   7       99.02       95.07      8.55 o 
   1   4   7        6.39       10.91      4.60 o 
   2   4   7       18.31       19.96      5.04 o 
   3   4   7       39.68       46.66      8.13 o 
   4   4   7        0.56       -1.01      6.86 o 
 -11   5   7        6.84        4.71      5.41 o 
 -10   5   7       86.56       95.88      8.87 o 
  -9   5   7       54.86       69.45     18.80 o 
  -8   5   7        0.17        2.00      2.81 o 
  -7   5   7       91.06       87.48      6.24 o 
  -6   5   7       29.34       39.42      4.26 o 
  -5   5   7        5.55        3.34      4.23 o 
  -4   5   7       44.46       42.01      9.34 o 
  -3   5   7      204.08      194.51     20.64 o 
  -2   5   7      165.97      166.94     11.09 o 
  -1   5   7        3.37        0.28      2.98 o 
   0   5   7       10.91       10.90      4.13 o 
   1   5   7       33.38       34.44      8.28 o 
   2   5   7       31.48       34.30      9.50 o 
 -10   6   7       10.13       12.78      4.75 o 
  -9   6   7       21.62       17.24      4.72 o 
  -8   6   7      186.99      197.25     11.06 o 
  -7   6   7      134.79      147.66     10.32 o 
  -6   6   7       22.16       18.44      7.62 o 
  -5   6   7       29.69       29.10      5.45 o 
  -4   6   7       28.00       32.51      5.55 o 
  -3   6   7       17.89       16.61      4.60 o 
  -2   6   7        1.01        2.90      3.62 o 
  -1   6   7       62.82       59.81     14.28 o 
   0   6   7       25.58       45.21      6.86 o 
  -9   7   7       52.95       61.10     10.40 o 
  -8   7   7       48.36       50.02      9.74 o 
  -7   7   7        0.37        0.92      4.47 o 
  -6   7   7       19.07       24.20      8.99 o 
  -5   7   7        6.37        6.42      4.11 o 
  -4   7   7        0.69        2.40      3.58 o 
  -3   7   7       28.85       39.99      7.74 o 
  -2   7   7       27.94       24.26      5.72 o 
  -6   8   7        5.98        7.49      6.74 o 
   1 -14   8        5.83       17.88      7.85 o 
   2 -14   8       19.12       20.07      8.12 o 
  -2 -13   8        0.34        5.26      4.06 o 
  -1 -13   8       17.39       21.45      5.04 o 
   0 -13   8        6.31       11.13      4.41 o 
   1 -13   8       24.75       17.64      4.58 o 
   2 -13   8        0.19       -1.72      3.05 o 
   3 -13   8       58.60       58.90      7.28 o 
   4 -13   8       18.34       20.36      5.19 o 
  -4 -12   8        0.41        2.65      4.26 o 
  -3 -12   8       16.74       22.81      7.50 o 
  -2 -12   8       91.31      104.72      9.36 o 
  -1 -12   8        5.09        5.43      3.35 o 
   0 -12   8       12.04       11.01      3.10 o 
   1 -12   8       37.04       43.96      5.00 o 
   2 -12   8       44.73       47.93      5.87 o 
   3 -12   8        5.60        4.68      3.35 o 
   4 -12   8        1.00        1.76      3.04 o 
   5 -12   8        0.60        4.94      3.67 o 
  -6 -11   8       22.02       18.81      5.05 o 
  -5 -11   8        8.08       10.31      5.72 o 
  -4 -11   8       39.77       35.54      7.71 o 
  -3 -11   8       82.80       85.48     10.92 o 
  -2 -11   8        0.32        3.77      2.36 o 
  -1 -11   8      113.49      117.18     12.07 o 
   0 -11   8      167.78      158.87      9.91 o 
   1 -11   8       25.62       26.34      3.77 o 
   2 -11   8       25.06       31.75      5.04 o 
   3 -11   8       43.35       53.93      6.46 o 
   4 -11   8       68.91       65.97      7.37 o 
   5 -11   8        6.83       12.02      3.99 o 
   6 -11   8        5.16        5.38      4.07 o 
  -7 -10   8        1.20        4.86      3.73 o 
  -6 -10   8        9.09        8.82      3.91 o 
  -5 -10   8       78.18       80.03      7.83 o 
  -4 -10   8       37.46       31.36      4.99 o 
  -3 -10   8        0.50       -0.27      1.94 o 
  -2 -10   8       25.69       25.52      3.64 o 
  -1 -10   8      207.23      190.26      8.78 o 
   0 -10   8       76.68       77.95      5.71 o 
   1 -10   8       34.29       36.59      5.00 o 
   2 -10   8      202.48      167.61      7.79 o 
   3 -10   8      276.93      262.41     12.08 o 
   4 -10   8        4.07        5.75      5.33 o 
   5 -10   8       28.54       23.21      4.92 o 
   6 -10   8       56.95       51.41     11.89 o 
   7 -10   8       22.33       26.02      5.66 o 
  -9  -9   8        5.21        4.19      5.82 o 
  -8  -9   8        7.83        7.18      5.37 o 
  -7  -9   8       31.71       33.40      5.39 o 
  -6  -9   8       59.95       62.33      7.27 o 
  -5  -9   8        3.80        3.12      2.94 o 
  -4  -9   8       38.68       48.51      4.56 o 
  -3  -9   8        1.37        0.56      1.75 o 
  -2  -9   8        0.38        1.73      1.84 o 
  -1  -9   8       51.96       43.74      8.49 o 
   0  -9   8      191.53      189.98      7.51 o 
   1  -9   8      197.71      174.62      8.58 o 
   2  -9   8        9.04       16.99      2.90 o 
   3  -9   8       36.37       38.72      5.29 o 
   4  -9   8      216.16      203.47     10.48 o 
   5  -9   8        6.11        7.86      3.39 o 
   6  -9   8        8.39        7.36      3.75 o 
   7  -9   8       44.81       43.54      6.55 o 
   8  -9   8        3.85        6.56      5.66 o 
  -9  -8   8       14.42       13.08      6.72 o 
  -8  -8   8       46.24       49.62      9.20 o 
  -7  -8   8        7.08        7.56      3.21 o 
  -6  -8   8      107.06      121.57     14.31 o 
  -5  -8   8       55.49       58.24      5.12 o 
  -4  -8   8       80.22       86.11      5.55 o 
  -3  -8   8      106.18      108.27      5.92 o 
  -2  -8   8      223.88      225.24     11.90 o 
  -1  -8   8      118.80      106.34      6.94 o 
   0  -8   8       63.38       68.24      4.87 o 
   1  -8   8       30.60       33.75      3.61 o 
   2  -8   8       89.29       86.38      5.51 o 
   3  -8   8      254.43      268.96     26.17 o 
   4  -8   8       17.42       12.57      3.50 o 
   5  -8   8       41.31       36.43      6.32 o 
   6  -8   8       66.70       63.17      7.13 o 
   7  -8   8       14.95       13.39      7.17 o 
   8  -8   8        2.59        9.45      6.61 o 
  -9  -7   8       17.69       18.16      6.36 o 
  -8  -7   8       15.26       12.34      5.21 o 
  -7  -7   8       46.72       54.33      8.29 o 
  -6  -7   8      162.05      156.95      6.84 o 
  -5  -7   8      494.11      462.01     12.73 o 
  -4  -7   8        0.50        1.95      1.66 o 
  -3  -7   8      373.09      373.17     10.53 o 
  -2  -7   8       98.16      100.50      7.98 o 
  -1  -7   8       31.17       28.98      3.18 o 
   0  -7   8      520.56      533.39     13.45 o 
   1  -7   8      530.65      536.88     13.63 o 
   2  -7   8       72.68       64.73      3.87 o 
   3  -7   8      314.89      297.66     12.56 o 
   4  -7   8       65.33       77.43     10.85 o 
   5  -7   8      192.43      197.51     20.92 o 
   6  -7   8        2.27        0.35      2.76 o 
   7  -7   8       11.00        5.49      3.72 o 
  -8  -6   8       57.77       65.38      6.75 o 
  -7  -6   8      135.49      129.05      8.60 o 
  -6  -6   8        6.38        4.01      2.67 o 
  -5  -6   8       16.51       18.85      2.78 o 
  -4  -6   8      240.61      220.23      8.30 o 
  -3  -6   8        5.12        2.52      1.67 o 
  -2  -6   8      191.80      192.94      5.76 o 
  -1  -6   8      797.88      798.19     15.06 o 
   0  -6   8      284.49      303.62      7.59 o 
   1  -6   8       36.69       31.93      2.76 o 
   2  -6   8       52.70       53.40      4.22 o 
   3  -6   8       34.80       35.26      3.40 o 
   4  -6   8      371.70      357.68     13.71 o 
   5  -6   8       43.19       41.37      7.04 o 
   6  -6   8      116.89      112.37      9.07 o 
   7  -6   8       82.45       91.21     12.88 o 
  -9  -5   8       49.88       54.20      8.80 o 
  -8  -5   8        0.06        0.10      2.47 o 
  -7  -5   8      198.39      179.22      8.95 o 
  -6  -5   8      413.27      413.68     14.47 o 
  -5  -5   8       27.64       26.39      3.94 o 
  -4  -5   8        0.19        2.13      1.60 o 
  -3  -5   8      404.41      368.50      8.47 o 
  -2  -5   8     1025.87     1040.80     18.46 o 
  -1  -5   8       15.75       22.50      2.28 o 
   0  -5   8       96.18       93.96      6.29 o 
   1  -5   8      164.30      162.78      8.44 o 
   2  -5   8       85.50      100.05      7.09 o 
   3  -5   8        2.71        5.38      1.92 o 
   4  -5   8      291.03      270.79     11.34 o 
   5  -5   8      188.25      194.02      9.82 o 
   6  -5   8       36.12       32.54      8.07 o 
   7  -5   8        1.94        3.50      4.60 o 
 -10  -4   8       11.83        3.99      4.65 o 
  -9  -4   8       31.58       35.44      9.46 o 
  -8  -4   8      162.54      163.83      6.97 o 
  -7  -4   8      416.86      422.86     11.99 o 
  -6  -4   8        4.56        5.11      1.65 o 
  -5  -4   8      106.49       99.50      7.96 o 
  -4  -4   8      128.92      138.89      5.36 o 
  -3  -4   8      358.77      332.78      7.85 o 
  -2  -4   8      128.03      135.48      6.37 o 
  -1  -4   8      183.17      165.83      5.04 o 
   0  -4   8      651.56      668.89     11.50 o 
   1  -4   8       16.28       16.80      1.84 o 
   2  -4   8       33.45       37.04      4.25 o 
   3  -4   8      247.18      260.72      8.47 o 
   4  -4   8       82.66       87.80      5.73 o 
   5  -4   8       26.88       29.43      6.59 o 
   6  -4   8        1.04        5.60      2.99 o 
   7  -4   8       40.76       41.13      5.98 o 
   8  -4   8        0.10       -2.55      5.44 o 
 -12  -3   8        1.32        3.34      5.50 o 
 -11  -3   8        0.05        3.78      3.06 o 
 -10  -3   8      103.51      118.24     14.80 o 
  -9  -3   8      118.01      113.44     10.75 o 
  -8  -3   8       99.07      105.44      6.03 o 
  -7  -3   8       40.21       43.67      3.36 o 
  -6  -3   8      165.94      165.65      5.41 o 
  -5  -3   8      105.87      117.18      4.76 o 
  -4  -3   8       11.16       10.59      2.06 o 
  -3  -3   8       96.12       89.55      4.08 o 
  -2  -3   8      767.80      780.69     16.65 o 
  -1  -3   8      814.35      813.18     17.71 o 
   0  -3   8      116.99      120.00      6.51 o 
   1  -3   8      950.52      921.61     17.10 o 
   2  -3   8      608.26      655.03     13.44 o 
   3  -3   8        3.55        3.29      3.00 o 
   4  -3   8      232.40      224.37     17.79 o 
   5  -3   8      235.19      258.65     12.36 o 
   6  -3   8       48.75       64.23      7.07 o 
   7  -3   8       20.73       23.72      5.22 o 
 -12  -2   8       12.03       15.59      4.51 o 
 -11  -2   8       38.22       33.88      5.50 o 
 -10  -2   8       27.49       23.61      4.50 o 
  -9  -2   8       26.80       28.47      4.62 o 
  -8  -2   8      170.36      164.75      9.05 o 
  -7  -2   8       24.32       27.58      2.79 o 
  -6  -2   8       72.15       83.50      4.37 o 
  -5  -2   8      390.53      413.27      9.56 o 
  -4  -2   8      570.50      585.85     13.74 o 
  -3  -2   8      357.35      353.23      9.84 o 
  -2  -2   8      235.79      220.34     12.93 o 
  -1  -2   8      228.46      212.22      7.09 o 
   0  -2   8      642.06      612.25     25.61 o 
   1  -2   8      156.56      180.71      7.06 o 
   2  -2   8      118.59      109.56      5.60 o 
   3  -2   8      370.12      353.15     13.05 o 
   4  -2   8      192.18      202.38     14.98 o 
   5  -2   8       21.82       19.03      4.25 o 
   6  -2   8       14.01       13.37      5.20 o 
   7  -2   8       24.87       37.05      6.24 o 
 -12  -1   8       15.49       11.53      4.23 o 
 -11  -1   8        1.30        3.84      3.33 o 
 -10  -1   8       50.61       48.17      5.91 o 
  -9  -1   8      168.75      178.03     29.84 o 
  -8  -1   8      175.55      168.10      8.28 o 
  -7  -1   8       11.10       11.45      2.05 o 
  -6  -1   8      512.05      533.63     13.26 o 
  -5  -1   8      899.31      871.36     19.35 o 
  -4  -1   8       19.93       24.14      2.95 o 
  -3  -1   8      140.93      129.04      7.15 o 
  -2  -1   8       48.19       44.22      3.73 o 
  -1  -1   8        5.73        3.46      1.67 o 
   0  -1   8      139.18      150.86      9.78 o 
   1  -1   8      265.49      231.12     11.16 o 
   2  -1   8      114.46      134.08     11.89 o 
   3  -1   8      113.50      109.81      6.93 o 
   4  -1   8        0.26        1.62      2.72 o 
   5  -1   8       32.98       37.65      7.50 o 
   6  -1   8       61.54       66.49      7.78 o 
 -12   0   8       30.63       32.08      5.73 o 
 -11   0   8        5.75        7.25      3.91 o 
 -10   0   8       44.20       47.35      6.08 o 
  -9   0   8       74.89       69.06      6.81 o 
  -8   0   8        3.01        1.43      1.59 o 
  -7   0   8      125.93      133.24      5.86 o 
  -6   0   8      176.80      164.97     12.25 o 
  -5   0   8        0.06       -0.71      1.68 o 
  -4   0   8      421.69      413.88     11.39 o 
  -3   0   8      428.22      408.42     11.26 o 
  -2   0   8       35.05       26.09      3.18 o 
  -1   0   8      263.06      239.38     13.21 o 
   0   0   8      135.07      125.63      8.18 o 
   1   0   8      246.46      271.23     27.83 o 
   2   0   8       32.03       46.51      5.61 o 
   3   0   8       77.15       63.31      6.62 o 
   4   0   8       48.48       65.20     10.22 o 
   5   0   8       21.60       27.52      5.37 o 
   6   0   8       11.52       15.16      6.56 o 
 -12   1   8       11.34       13.47      7.00 o 
 -11   1   8       10.70       12.65      5.38 o 
 -10   1   8        2.73        8.42      3.62 o 
  -9   1   8       63.88       58.39      6.48 o 
  -8   1   8      133.35      135.10      6.66 o 
  -7   1   8        2.87        1.97      2.01 o 
  -6   1   8       85.51       87.08      5.62 o 
  -5   1   8      655.91      630.66     15.53 o 
  -4   1   8     1251.30     1307.54     27.16 o 
  -3   1   8        2.26        0.48      1.63 o 
  -2   1   8       36.83       43.12      3.98 o 
  -1   1   8       82.07       78.37      6.96 o 
   0   1   8       45.95       45.15      5.48 o 
   1   1   8      142.41      121.99     28.37 o 
   2   1   8      184.22      147.52      9.84 o 
   3   1   8       33.38       35.21      5.55 o 
   4   1   8        2.39        1.47      3.99 o 
 -11   2   8       68.47       53.75      6.85 o 
 -10   2   8       53.05       56.19      6.82 o 
  -9   2   8        5.43        7.79      3.32 o 
  -8   2   8      104.98      109.60      6.79 o 
  -7   2   8      112.07      118.49      7.34 o 
  -6   2   8       77.13       89.97      7.53 o 
  -5   2   8        3.03        7.44      2.32 o 
  -4   2   8        0.89       -1.01      1.80 o 
  -3   2   8        3.40        5.70      5.11 o 
  -2   2   8       47.10       48.16      6.98 o 
  -1   2   8       11.67       12.34      3.62 o 
   0   2   8      165.37      180.20     10.24 o 
   1   2   8      247.78      272.42     15.80 o 
   2   2   8       23.13       24.72      8.84 o 
   3   2   8        3.75        2.06      5.91 o 
 -11   3   8       25.23       36.43      5.99 o 
 -10   3   8       22.84       20.74      4.77 o 
  -9   3   8       77.71       87.74      8.17 o 
  -8   3   8      151.30      146.96      9.88 o 
  -7   3   8       10.03        7.31      2.67 o 
  -6   3   8      109.37      117.12      6.76 o 
  -5   3   8      153.66      152.95      7.21 o 
  -4   3   8      287.03      287.09     12.42 o 
  -3   3   8       26.38       21.02      4.25 o 
  -2   3   8      135.83      117.70      9.05 o 
  -1   3   8      254.83      260.24     12.38 o 
   0   3   8       65.12       63.33      8.60 o 
   1   3   8        9.48        7.73      3.78 o 
   2   3   8       17.28       12.60      4.52 o 
   3   3   8       61.32       67.01     11.68 o 
 -10   4   8       24.11       22.70      5.32 o 
  -9   4   8       44.20       47.83      6.40 o 
  -8   4   8        0.46        3.10      3.20 o 
  -7   4   8      123.33      125.17      8.87 o 
  -6   4   8      293.76      298.99     20.24 o 
  -5   4   8      139.33      159.27     13.63 o 
  -4   4   8        5.58        2.97      3.11 o 
  -3   4   8      172.51      146.15     10.16 o 
  -2   4   8      114.20      128.39      9.94 o 
  -1   4   8        1.43       -1.03      2.78 o 
   0   4   8       21.30       29.44      5.87 o 
   1   4   8       61.77       73.94      8.36 o 
   2   4   8       35.56       39.15     10.19 o 
 -10   5   8        0.30        0.52      5.01 o 
  -9   5   8       19.11       20.06      5.00 o 
  -8   5   8       46.51       39.91      5.77 o 
  -7   5   8       45.12       40.07      6.00 o 
  -6   5   8        8.99        3.85      3.30 o 
  -5   5   8       37.64       45.87      6.18 o 
  -4   5   8       26.95       30.79      9.61 o 
  -3   5   8       23.74       26.76      5.32 o 
  -2   5   8       14.23       13.40      4.48 o 
  -1   5   8       31.01       34.36      6.28 o 
   0   5   8       18.07       22.43      5.88 o 
  -9   6   8        8.98        2.64      5.30 o 
  -8   6   8        0.86        0.38      4.89 o 
  -7   6   8       17.14       20.05      6.22 o 
  -6   6   8       24.69       25.80      5.14 o 
  -5   6   8        1.91        0.85      3.36 o 
  -4   6   8        4.22        1.13      3.58 o 
  -3   6   8       51.25       49.58      7.22 o 
  -6   7   8        0.91       -4.83      4.83 o 
   1 -14   9        1.30        1.25      3.95 o 
  -2 -13   9       50.11       49.01     10.90 o 
  -1 -13   9       19.82       29.55      5.98 o 
   0 -13   9        6.24        7.40      3.01 o 
   1 -13   9      111.50      101.08      9.22 o 
   2 -13   9       76.58       95.17      9.19 o 
   3 -13   9        1.50        6.27      3.69 o 
  -5 -12   9        2.74        7.74      5.93 o 
  -4 -12   9        8.86        8.36      4.27 o 
  -3 -12   9       45.24       42.50      6.44 o 
  -2 -12   9        1.25       -0.14      2.57 o 
  -1 -12   9        5.56        4.91      2.86 o 
   0 -12   9        2.06        3.04      2.52 o 
   1 -12   9        2.70        5.37      2.72 o 
   2 -12   9       16.05       17.33      4.33 o 
   3 -12   9       25.69       30.33      5.85 o 
   4 -12   9       46.92       48.50      6.97 o 
  -6 -11   9       20.59       21.24      5.05 o 
  -5 -11   9       24.57       24.02      4.86 o 
  -4 -11   9        5.42        5.32      3.34 o 
  -3 -11   9       15.31       17.37      6.15 o 
  -2 -11   9        1.38       -1.13      2.00 o 
  -1 -11   9        1.61       -2.11      2.11 o 
   0 -11   9       15.43       13.64      3.03 o 
   1 -11   9       51.68       48.61      4.96 o 
   2 -11   9       92.75      100.13      8.66 o 
   3 -11   9       80.17       87.86      8.44 o 
   4 -11   9        0.08        0.74      3.39 o 
   5 -11   9        9.71       14.51     11.90 o 
  -7 -10   9       77.47       86.49     13.01 o 
  -6 -10   9       27.90       37.65      5.81 o 
  -5 -10   9        7.42        6.93      3.18 o 
  -4 -10   9      108.92      108.05      6.79 o 
  -3 -10   9       97.12      100.38      6.58 o 
  -2 -10   9       86.25       72.39      5.56 o 
  -1 -10   9       55.37       59.79      5.10 o 
   0 -10   9       35.86       35.17      4.07 o 
   1 -10   9        4.13        6.67      2.49 o 
   2 -10   9        0.87        5.81      2.58 o 
   3 -10   9      147.58      138.93     10.07 o 
   4 -10   9       84.61       74.83      7.85 o 
   5 -10   9        4.79        5.19      3.61 o 
   6 -10   9        5.24        1.38      3.78 o 
  -8  -9   9       37.77       29.86      8.19 o 
  -7  -9   9       21.31        7.06      5.03 o 
  -6  -9   9       12.48       13.70      3.93 o 
  -5  -9   9      140.92      150.46      7.60 o 
  -4  -9   9      168.02      168.64      7.38 o 
  -3  -9   9       63.37       60.14      4.93 o 
  -2  -9   9       19.55       28.75      5.79 o 
  -1  -9   9       30.18       30.01      3.65 o 
   0  -9   9        2.87        4.77      2.06 o 
   1  -9   9       46.07       46.60      4.53 o 
   2  -9   9      433.51      408.52     14.72 o 
   3  -9   9      199.87      200.57     10.38 o 
   4  -9   9        0.68       -1.30      2.56 o 
   5  -9   9       37.43       31.96      6.53 o 
   6  -9   9       30.75       26.79      5.47 o 
   7  -9   9        9.32       10.87      7.17 o 
  -9  -8   9        0.09       -2.48      4.94 o 
  -8  -8   9       76.15       82.50     11.48 o 
  -7  -8   9        1.48        0.88      3.11 o 
  -6  -8   9      145.74      148.05     13.08 o 
  -5  -8   9       27.55       24.50      3.50 o 
  -4  -8   9       21.51       23.47      4.86 o 
  -3  -8   9       74.32       80.41      5.42 o 
  -2  -8   9       69.31       68.63      5.61 o 
  -1  -8   9        0.16       -1.03      1.68 o 
   0  -8   9      131.10      131.14      6.21 o 
   1  -8   9      214.55      216.31      8.07 o 
   2  -8   9        7.84        6.19      2.24 o 
   3  -8   9        0.27        0.09      2.59 o 
   4  -8   9       88.59       91.26      7.99 o 
   5  -8   9       67.76       54.23      6.49 o 
   6  -8   9        8.22        7.10      3.72 o 
   7  -8   9        5.64        4.46      4.17 o 
  -9  -7   9       17.42       13.80      5.68 o 
  -8  -7   9       15.90       23.32      4.56 o 
  -7  -7   9       57.76       55.06      8.23 o 
  -6  -7   9       76.11       82.34      7.32 o 
  -5  -7   9      303.78      286.16     11.97 o 
  -4  -7   9      514.31      496.28     16.69 o 
  -3  -7   9       42.30       43.27      3.99 o 
  -2  -7   9      101.04       85.41      5.27 o 
  -1  -7   9      498.24      480.94     12.62 o 
   0  -7   9       90.72      102.38      4.86 o 
   1  -7   9      134.65      135.37      5.24 o 
   2  -7   9       46.24       43.52      3.39 o 
   3  -7   9      281.68      270.86     11.79 o 
   4  -7   9       67.36       65.20     11.33 o 
   5  -7   9       24.28       31.19      5.19 o 
   6  -7   9       72.62       79.39      8.14 o 
   7  -7   9       59.76       70.86     11.62 o 
  -9  -6   9       10.18       16.78      4.45 o 
  -8  -6   9       13.33       12.50      3.77 o 
  -7  -6   9      215.25      194.67     11.38 o 
  -6  -6   9      250.64      261.47     11.39 o 
  -5  -6   9      177.59      165.26     12.17 o 
  -4  -6   9       10.05        7.91      2.88 o 
  -3  -6   9      321.49      291.80      9.17 o 
  -2  -6   9      139.79      148.17      9.92 o 
  -1  -6   9        0.62       -0.30      1.24 o 
   0  -6   9       53.74       51.80      3.61 o 
   1  -6   9      118.47      119.76      6.02 o 
   2  -6   9       15.20       18.03      2.51 o 
   3  -6   9      158.49      149.19     11.55 o 
   4  -6   9      157.76      158.24      9.81 o 
   5  -6   9      139.12      146.24     18.40 o 
   6  -6   9        3.77        2.28      5.07 o 
 -10  -5   9        1.86        3.43      4.74 o 
  -9  -5   9       18.82       16.61      4.07 o 
  -8  -5   9       87.08       90.21      8.42 o 
  -7  -5   9       55.58       53.79      6.16 o 
  -6  -5   9       24.79       26.47      4.29 o 
  -5  -5   9       42.49       45.61      4.08 o 
  -4  -5   9      247.65      224.70      8.69 o 
  -3  -5   9       14.61       13.94      2.55 o 
  -2  -5   9       38.15       43.60      3.99 o 
  -1  -5   9      201.69      204.76      7.30 o 
   0  -5   9      403.61      425.50      9.73 o 
   1  -5   9        4.15        3.38      1.52 o 
   2  -5   9      260.96      260.81      7.34 o 
   3  -5   9      345.45      330.48     17.86 o 
   4  -5   9      109.49      131.26     24.10 o 
   5  -5   9       10.73       13.37      5.66 o 
   6  -5   9       91.69       97.30     12.40 o 
 -11  -4   9        0.08       -1.29      4.44 o 
 -10  -4   9       23.30       29.52      7.42 o 
  -9  -4   9       58.56       56.29      6.73 o 
  -8  -4   9        3.10        2.40      2.64 o 
  -7  -4   9      345.62      324.24     16.23 o 
  -6  -4   9      292.57      252.54     10.19 o 
  -5  -4   9       74.90       66.78      7.69 o 
  -4  -4   9        4.43        5.54      1.99 o 
  -3  -4   9      150.51      147.29      5.17 o 
  -2  -4   9      403.15      407.34      9.39 o 
  -1  -4   9      266.94      279.65      7.38 o 
   0  -4   9       74.67       80.55      5.42 o 
   1  -4   9        2.62        2.41      2.25 o 
   2  -4   9       88.69       90.43      5.52 o 
   3  -4   9       35.65       35.44      4.73 o 
   4  -4   9       95.13       88.76      7.55 o 
   5  -4   9      226.09      216.10     23.40 o 
   6  -4   9       69.41       58.68      9.95 o 
 -12  -3   9        3.00        5.91      5.14 o 
 -11  -3   9       25.83       34.88      5.92 o 
 -10  -3   9       17.09       16.32      4.12 o 
  -9  -3   9        3.77        2.11      2.77 o 
  -8  -3   9      114.93      122.86      5.66 o 
  -7  -3   9      191.43      197.40      7.01 o 
  -6  -3   9      140.55      144.22      5.42 o 
  -5  -3   9      207.38      196.43      6.19 o 
  -4  -3   9      589.87      591.72     12.47 o 
  -3  -3   9      712.93      671.47     13.57 o 
  -2  -3   9       17.53       17.83      3.10 o 
  -1  -3   9      311.58      303.44      9.22 o 
   0  -3   9      127.98      126.97      5.80 o 
   1  -3   9        1.35        2.81      1.94 o 
   2  -3   9      452.90      457.75     12.52 o 
   3  -3   9      179.82      202.59      7.91 o 
   4  -3   9       98.07      102.41      8.13 o 
   5  -3   9        8.98        9.40      3.82 o 
   6  -3   9        4.99       -0.44      4.44 o 
 -12  -2   9       15.57       20.48      4.91 o 
 -11  -2   9       11.23       20.39      4.71 o 
 -10  -2   9       27.06       21.86      8.30 o 
  -9  -2   9       20.11       21.49      9.97 o 
  -8  -2   9       56.59       56.30      4.08 o 
  -7  -2   9        0.13        2.15      1.67 o 
  -6  -2   9      390.85      379.30      9.45 o 
  -5  -2   9      532.51      518.83     11.59 o 
  -4  -2   9        2.02       -0.92      1.80 o 
  -3  -2   9       63.42       64.16      7.18 o 
  -2  -2   9     1125.90     1123.90     29.53 o 
  -1  -2   9      414.48      399.03     13.41 o 
   0  -2   9        0.95        2.57      1.76 o 
   1  -2   9       72.48       80.13      6.76 o 
   2  -2   9        1.82        4.30      2.90 o 
   3  -2   9       28.53       30.08      4.67 o 
   4  -2   9       29.49       26.70      6.97 o 
   5  -2   9       22.58       21.70      7.58 o 
   6  -2   9       27.40       33.26     15.22 o 
 -12  -1   9       26.02       20.68      6.97 o 
 -11  -1   9       10.37       10.41      3.83 o 
 -10  -1   9       48.64       47.45      6.10 o 
  -9  -1   9        4.75        2.94      2.70 o 
  -8  -1   9        6.24       10.14      2.18 o 
  -7  -1   9       44.46       57.43      5.50 o 
  -6  -1   9       46.52       53.51      3.79 o 
  -5  -1   9       87.09       83.00      5.49 o 
  -4  -1   9      147.67      142.81      6.42 o 
  -3  -1   9     1116.75     1096.41     28.25 o 
  -2  -1   9      303.32      293.72     13.11 o 
  -1  -1   9       31.80       29.58      3.47 o 
   0  -1   9       68.26       84.43      7.09 o 
   1  -1   9      104.29       89.57      7.44 o 
   2  -1   9        0.45       -0.95      2.58 o 
   3  -1   9      229.56      207.61     10.53 o 
   4  -1   9       96.38      105.03     13.01 o 
   5  -1   9       17.79       22.26      7.71 o 
 -12   0   9        3.07        5.16      5.57 o 
 -11   0   9       14.01       17.67      4.55 o 
 -10   0   9       14.05       15.44      4.14 o 
  -9   0   9       86.29       74.75      9.88 o 
  -8   0   9        6.71        6.09      2.06 o 
  -7   0   9       86.31       78.00      5.48 o 
  -6   0   9      284.19      276.53      9.43 o 
  -5   0   9      460.59      442.56     12.51 o 
  -4   0   9      103.62      105.59      6.90 o 
  -3   0   9      342.64      339.22     10.43 o 
  -2   0   9        3.26        3.67      1.94 o 
  -1   0   9      225.50      207.82     15.16 o 
   0   0   9       14.01       11.46      3.55 o 
   1   0   9       69.66       80.55      7.67 o 
   2   0   9      129.38      139.15      9.84 o 
   3   0   9       31.79       38.24      5.84 o 
 -11   1   9       73.98       77.26      8.26 o 
 -10   1   9      139.62      154.59     11.41 o 
  -9   1   9       12.17        9.93      4.66 o 
  -8   1   9       34.33       36.68      5.03 o 
  -7   1   9      219.29      201.80     11.98 o 
  -6   1   9       95.22      107.80      7.71 o 
  -5   1   9       78.00       83.02      6.67 o 
  -4   1   9      626.11      644.05     31.63 o 
  -3   1   9      201.33      220.60     10.51 o 
  -2   1   9      177.38      170.26      9.77 o 
  -1   1   9       41.78       39.38      5.40 o 
   0   1   9      150.56      176.92     16.82 o 
   1   1   9      141.11      144.36     18.05 o 
   2   1   9        0.96        0.53      6.17 o 
   3   1   9       35.88       45.08      6.56 o 
 -11   2   9       14.10       15.76      4.74 o 
 -10   2   9        2.72        3.45      3.44 o 
  -9   2   9        0.55        2.99      3.05 o 
  -8   2   9       36.35       36.07      4.30 o 
  -7   2   9        3.04        3.43      2.71 o 
  -6   2   9       16.52       19.05      3.19 o 
  -5   2   9      194.71      183.30      7.65 o 
  -4   2   9      422.22      385.84     15.11 o 
  -3   2   9       44.39       38.02      5.37 o 
  -2   2   9       92.70       98.51      9.25 o 
  -1   2   9      150.11      144.24     37.36 o 
   0   2   9       37.98       30.54      5.45 o 
   1   2   9        0.66       -1.81      2.80 o 
   2   2   9       26.49       32.27      6.60 o 
   3   2   9       23.52       16.26      7.76 o 
 -10   3   9        8.15       11.33      4.41 o 
  -9   3   9       22.11       28.13      5.23 o 
  -8   3   9        0.04       -0.46      2.43 o 
  -7   3   9        7.98       12.02      3.04 o 
  -6   3   9       53.62       58.52      7.89 o 
  -5   3   9       49.20       43.26     10.36 o 
  -4   3   9        5.35        2.88      4.69 o 
  -3   3   9      155.11      150.09     20.66 o 
  -2   3   9       34.30       40.15     10.78 o 
  -1   3   9        4.03        5.07      4.75 o 
   0   3   9        4.73        1.83      3.19 o 
   1   3   9       48.72       58.61      7.82 o 
 -10   4   9        0.12       -0.41      5.10 o 
  -9   4   9       23.68       21.43      4.96 o 
  -8   4   9       22.82       11.88      6.37 o 
  -7   4   9        3.05        4.83      2.64 o 
  -6   4   9       39.71       32.68      5.38 o 
  -5   4   9       76.99       73.65      7.84 o 
  -4   4   9       49.16       50.03      6.59 o 
  -3   4   9       13.28       21.78      7.68 o 
  -2   4   9       57.66       45.74     16.57 o 
  -1   4   9       52.87       63.57      8.07 o 
  -9   5   9       31.27       48.96      9.45 o 
  -8   5   9        2.27        2.75      4.76 o 
  -7   5   9       28.63       29.20      5.50 o 
  -6   5   9       44.50       49.35      6.83 o 
  -5   5   9       10.51        9.01      6.65 o 
  -4   5   9        5.92       10.10      4.52 o 
  -3   5   9       85.77       75.90      8.59 o 
  -7   6   9       23.94       32.86      8.93 o 
  -2 -13  10        2.57        3.29      5.59 o 
  -1 -13  10       19.66       28.85      4.82 o 
   0 -13  10       17.58       26.15      4.42 o 
   1 -13  10        1.33        4.65      3.34 o 
   2 -13  10        1.41        1.69      3.54 o 
  -5 -12  10       18.59       14.12      6.34 o 
  -4 -12  10        0.03        8.46      5.48 o 
  -3 -12  10       20.48       15.09     10.74 o 
  -2 -12  10       54.39       58.38      6.76 o 
  -1 -12  10       67.83       65.33      8.26 o 
   0 -12  10        3.70        0.54      3.00 o 
   1 -12  10        8.34       11.92      3.38 o 
   2 -12  10       28.06       32.82      5.91 o 
   3 -12  10        4.24        1.20      3.78 o 
   4 -12  10        5.15        4.40      4.83 o 
  -5 -11  10       12.15       11.60      4.11 o 
  -4 -11  10       47.53       50.77      5.28 o 
  -3 -11  10       62.15       63.33      5.69 o 
  -2 -11  10       43.31       42.58      4.74 o 
  -1 -11  10        0.20        0.62      2.30 o 
   0 -11  10       35.72       42.97      4.73 o 
   1 -11  10       26.71       34.03      5.20 o 
   2 -11  10        8.91       11.71      3.99 o 
   3 -11  10       55.58       63.53      7.53 o 
   4 -11  10       48.46       49.83      9.88 o 
   5 -11  10       20.13       28.37      8.07 o 
  -7 -10  10       20.02       27.54      8.12 o 
  -6 -10  10        7.22        8.23      5.44 o 
  -5 -10  10       42.30       42.77      8.83 o 
  -4 -10  10        6.16        6.68      2.77 o 
  -3 -10  10       35.45       36.09      6.05 o 
  -2 -10  10       72.44       87.92      6.32 o 
  -1 -10  10       37.68       38.88      4.38 o 
   0 -10  10        3.24        6.36      2.50 o 
   1 -10  10       16.39       20.25      3.46 o 
   2 -10  10      231.43      229.39     25.69 o 
   3 -10  10       12.65       20.85      4.53 o 
   4 -10  10        0.96        1.34      3.14 o 
   5 -10  10       12.58       15.72      4.71 o 
  -8  -9  10       10.23       19.28      6.74 o 
  -7  -9  10        0.40        3.50      4.74 o 
  -6  -9  10       24.43       26.96      5.06 o 
  -5  -9  10        0.07        6.12      4.57 o 
  -4  -9  10      103.18      111.72      8.73 o 
  -3  -9  10      201.32      177.71      7.69 o 
  -2  -9  10      131.34      116.55      8.56 o 
  -1  -9  10        0.81        1.14      1.82 o 
   0  -9  10       85.95       76.47      5.67 o 
   1  -9  10      326.91      321.81     10.76 o 
   2  -9  10        4.77        1.17      2.17 o 
   3  -9  10        0.51       -0.34      2.62 o 
   4  -9  10       20.37       15.41      4.71 o 
   5  -9  10        0.53       -2.73      2.73 o 
   6  -9  10        0.30        4.82      3.91 o 
  -9  -8  10        0.31       -2.82      5.05 o 
  -8  -8  10       14.18       20.34      6.90 o 
  -7  -8  10       16.80       17.37      4.45 o 
  -6  -8  10       12.43       20.39      4.32 o 
  -5  -8  10       82.67       93.60      8.16 o 
  -4  -8  10      103.64      107.03      8.36 o 
  -3  -8  10       42.94       41.23      5.49 o 
  -2  -8  10       55.43       41.48      5.44 o 
  -1  -8  10      121.40      112.22      6.45 o 
   0  -8  10       16.08       19.75      5.52 o 
   1  -8  10      128.78      116.06      6.71 o 
   2  -8  10       11.19       12.58      2.41 o 
   3  -8  10      202.00      210.13     10.73 o 
   4  -8  10        1.92        1.82      3.07 o 
   5  -8  10       47.48       59.68      7.17 o 
   6  -8  10       32.17       39.55     21.44 o 
  -9  -7  10        8.51        7.69      3.98 o 
  -8  -7  10        0.63        1.09      3.16 o 
  -7  -7  10      110.78      106.27      8.78 o 
  -6  -7  10       68.19       62.35     10.53 o 
  -5  -7  10        0.42        4.75      2.97 o 
  -4  -7  10        7.32        3.22      4.83 o 
  -3  -7  10      287.64      280.90     12.02 o 
  -2  -7  10       48.73       51.39      5.32 o 
  -1  -7  10        1.75       -2.10      2.10 o 
   0  -7  10       78.75       68.74      4.28 o 
   1  -7  10      162.51      171.99      8.18 o 
   2  -7  10      401.72      390.86      9.90 o 
   3  -7  10        5.42        1.86      3.01 o 
   4  -7  10       56.68       66.25      7.05 o 
   5  -7  10       35.52       30.55      5.45 o 
   6  -7  10        0.84        0.27      6.00 o 
 -10  -6  10        0.41       -3.16      4.89 o 
  -9  -6  10        8.16        7.94      3.88 o 
  -8  -6  10       94.60       84.21      7.90 o 
  -7  -6  10       64.61       55.69     13.90 o 
  -6  -6  10       20.01       17.14      3.96 o 
  -5  -6  10      136.52      136.57      7.24 o 
  -4  -6  10      299.10      266.96      9.16 o 
  -3  -6  10       22.97       27.48      3.97 o 
  -2  -6  10       73.42       73.60      6.03 o 
  -1  -6  10      244.41      221.52      8.08 o 
   0  -6  10       61.57       65.08      6.35 o 
   1  -6  10        3.62        3.08      2.06 o 
   2  -6  10        8.93       11.47      2.43 o 
   3  -6  10        2.72        0.16      3.68 o 
   4  -6  10        4.41       10.16      3.78 o 
   5  -6  10        2.24       10.46      5.89 o 
 -11  -5  10        0.04        9.38      5.82 o 
 -10  -5  10       10.21       24.56      7.31 o 
  -9  -5  10       25.45       23.88      4.98 o 
  -8  -5  10        1.06       -2.22      2.73 o 
  -7  -5  10       54.49       67.63      7.05 o 
  -6  -5  10      192.87      200.40      7.99 o 
  -5  -5  10       96.85       94.70      6.04 o 
  -4  -5  10        9.88        7.41      2.39 o 
  -3  -5  10      179.86      173.56      8.69 o 
  -2  -5  10      613.38      643.33     15.98 o 
  -1  -5  10      118.73      115.01      8.43 o 
   0  -5  10      100.74      106.59      6.12 o 
   1  -5  10      351.56      341.66     10.48 o 
   2  -5  10      142.17      154.72      7.91 o 
   4  -5  10       25.44       29.79      7.13 o 
   5  -5  10      117.90      142.02     14.48 o 
   6  -5  10        2.35       17.43      7.24 o 
 -11  -4  10       27.21       29.57      7.58 o 
 -10  -4  10        6.71       13.60      5.75 o 
  -9  -4  10       69.33       58.43      6.57 o 
  -8  -4  10       70.70       85.06      7.93 o 
  -7  -4  10      153.21      161.36     18.45 o 
  -6  -4  10       59.26       60.93      5.13 o 
  -5  -4  10       17.84       22.63      3.28 o 
  -4  -4  10      170.10      174.85      7.18 o 
  -3  -4  10      305.36      299.61      9.68 o 
  -2  -4  10        8.06        8.65      2.38 o 
  -1  -4  10      612.21      575.77     14.63 o 
   0  -4  10      818.33      814.03     18.66 o 
   1  -4  10       84.93       79.37      9.68 o 
   2  -4  10      137.78      131.38      9.40 o 
 -11  -3  10        0.04       -3.83      3.83 o 
 -10  -3  10       11.03       23.07      6.50 o 
  -9  -3  10       25.31       31.40      3.45 o 
  -8  -3  10       26.24       32.55      3.48 o 
  -7  -3  10        8.52       12.25      2.43 o 
  -6  -3  10       57.11       60.89      4.55 o 
  -5  -3  10       25.86       31.78      3.19 o 
  -4  -3  10       39.27       42.24      3.48 o 
  -3  -3  10       93.57       96.89      5.00 o 
  -2  -3  10      401.95      416.10     11.78 o 
  -1  -3  10      209.26      220.84      8.12 o 
   0  -3  10        5.55        6.80      2.47 o 
   1  -3  10       55.46       68.32      5.37 o 
   2  -3  10       56.96       66.64     15.48 o 
   3  -3  10       10.39       14.19      5.46 o 
   4  -3  10        3.92        6.18      5.35 o 
   5  -3  10       33.92       39.11      9.18 o 
 -12  -2  10        7.32        9.38      6.11 o 
 -11  -2  10        1.62        6.83      3.80 o 
 -10  -2  10       11.57        8.88      3.95 o 
  -9  -2  10        2.74        1.83      1.99 o 
  -8  -2  10      134.98      126.05      8.19 o 
  -7  -2  10      152.02      156.54     12.69 o 
  -6  -2  10        2.09        1.68      1.71 o 
  -5  -2  10      182.94      176.65      6.24 o 
  -4  -2  10      121.58      114.12     10.25 o 
  -3  -2  10       93.13       90.31      5.79 o 
  -2  -2  10      136.87      138.28      7.02 o 
  -1  -2  10       67.11       72.49      8.23 o 
   0  -2  10       48.43       48.64      5.74 o 
   1  -2  10       33.32       30.38      4.74 o 
   2  -2  10       29.97       27.65      6.50 o 
   3  -2  10      112.14      101.72     12.27 o 
 -11  -1  10        4.71        5.07      3.67 o 
 -10  -1  10        5.38       -1.09      5.12 o 
  -9  -1  10      114.56      115.86     11.33 o 
  -8  -1  10      138.25      128.90      6.19 o 
  -7  -1  10       10.42        9.81      2.23 o 
  -6  -1  10       68.82       68.71      4.65 o 
  -5  -1  10      434.88      415.94     12.44 o 
  -4  -1  10       11.65       11.03      2.73 o 
  -3  -1  10      302.40      277.82      9.49 o 
  -2  -1  10      222.77      228.25     11.50 o 
  -1  -1  10      350.44      337.76     13.56 o 
   0  -1  10       13.42        9.83      5.68 o 
   1  -1  10       90.41       88.36      7.98 o 
   2  -1  10      175.90      152.99     10.26 o 
   3  -1  10       63.20       77.38     11.95 o 
   4  -1  10        6.74        7.35      5.53 o 
 -11   0  10       40.79       54.53     10.06 o 
 -10   0  10       53.14       57.59      6.84 o 
  -9   0  10        6.92        7.00      3.62 o 
  -8   0  10        1.87        6.96      2.21 o 
  -7   0  10      134.28      134.06      9.20 o 
  -6   0  10      126.29      132.59     12.43 o 
  -5   0  10        4.68        2.76      2.13 o 
  -4   0  10       87.71       70.64      6.93 o 
  -3   0  10      124.29      125.36      7.00 o 
  -2   0  10      101.68       99.31      8.20 o 
  -1   0  10        5.67        4.97      3.16 o 
   0   0  10       88.18       89.05     13.17 o 
   1   0  10       46.03       44.16      6.06 o 
   2   0  10        6.02        5.64      3.66 o 
   3   0  10       25.75       25.96      7.67 o 
 -11   1  10        0.39       -0.05      4.49 o 
 -10   1  10        6.63        4.83      3.60 o 
  -9   1  10       11.57       11.80      3.78 o 
  -8   1  10       18.37       25.70      9.40 o 
  -7   1  10        1.27        0.80      2.07 o 
  -6   1  10        0.59        1.52      2.22 o 
  -5   1  10       48.98       46.61      4.67 o 
  -4   1  10       92.57       91.18      8.04 o 
  -3   1  10        1.40        2.89      2.81 o 
  -2   1  10       81.96       89.72      9.03 o 
  -1   1  10      147.02      134.46     10.17 o 
   0   1  10        2.75        4.34      4.42 o 
   1   1  10        0.17        2.02      3.54 o 
   2   1  10       58.41       65.11      7.93 o 
 -10   2  10       37.73       42.06      8.22 o 
  -9   2  10       10.25       13.17      4.33 o 
  -8   2  10       15.06       19.09      3.96 o 
  -7   2  10       50.16       50.79      5.13 o 
  -6   2  10      103.52      112.02      7.25 o 
  -5   2  10       29.35       36.03      5.60 o 
  -4   2  10       37.77       26.22      5.06 o 
  -3   2  10      152.02      150.85     10.71 o 
  -2   2  10       10.68       14.24      4.35 o 
  -1   2  10       17.66       17.92      4.82 o 
   0   2  10       45.52       37.52      6.27 o 
   1   2  10       65.80       69.04     12.00 o 
  -9   3  10       25.25       31.54      5.60 o 
  -8   3  10       29.65       29.98      4.37 o 
  -7   3  10       11.55       19.75      3.67 o 
  -6   3  10       18.48       21.17      4.71 o 
  -5   3  10       46.08       51.92      6.78 o 
  -4   3  10       55.32       62.91      7.63 o 
  -3   3  10        0.82       -0.08      3.09 o 
  -2   3  10       80.25       84.45      8.91 o 
  -1   3  10      117.03       95.91     10.87 o 
  -9   4  10       21.36       28.96      7.94 o 
  -7   4  10       60.71       57.89      9.92 o 
  -6   4  10       46.87       51.45      7.96 o 
  -5   4  10       24.37       34.96      6.03 o 
  -4   4  10        7.77        9.74      4.39 o 
  -2 -13  11       16.31       18.05      4.74 o 
  -1 -13  11        2.94        4.36      3.66 o 
   0 -13  11        0.08       -0.37      3.66 o 
  -3 -12  11       20.08       26.99      4.42 o 
  -2 -12  11        6.26        6.15      4.05 o 
  -1 -12  11       63.21       52.45      5.64 o 
   0 -12  11       51.29       52.77      5.44 o 
   1 -12  11       40.95       49.94      7.83 o 
   2 -12  11        0.06        3.50      5.28 o 
   3 -12  11       29.64       19.64      7.47 o 
  -5 -11  11       11.30       10.42      4.16 o 
  -4 -11  11        4.73        3.30      3.32 o 
  -3 -11  11        9.55        7.09      3.69 o 
  -2 -11  11       38.01       39.70      4.70 o 
  -1 -11  11       59.70       64.00      5.78 o 
   0 -11  11       18.49       25.84      3.97 o 
   1 -11  11       14.64       11.91      3.33 o 
   2 -11  11       81.03       78.63      9.74 o 
   3 -11  11       10.31        7.73      5.33 o 
   4 -11  11        1.88        4.06      6.43 o 
  -6 -10  11       10.69        5.83      3.51 o 
  -5 -10  11        1.41       -1.65      2.92 o 
  -4 -10  11       29.43       26.34      5.04 o 
  -3 -10  11       11.78       14.96      4.07 o 
  -2 -10  11       19.54       17.78      5.33 o 
  -1 -10  11        3.34       -1.12      2.68 o 
   0 -10  11      147.11      131.81      9.54 o 
   1 -10  11       76.65       85.97      6.59 o 
   2 -10  11        2.83        1.13      4.35 o 
   3 -10  11       14.68       13.28      7.65 o 
   4 -10  11       48.55       58.89     14.56 o 
  -8  -9  11       26.81       13.35      6.90 o 
  -7  -9  11        4.32        9.92      4.07 o 
  -6  -9  11        3.73        3.92      3.68 o 
  -5  -9  11       98.12       83.33      9.80 o 
  -4  -9  11       35.85       32.74      5.20 o 
  -3  -9  11        0.04        0.91      2.58 o 
  -2  -9  11       47.31       41.83     11.73 o 
  -1  -9  11       70.79       81.24      9.25 o 
   0  -9  11        0.43        0.10      2.50 o 
   1  -9  11        3.56        5.44      2.59 o 
   2  -9  11       23.45       31.28      5.34 o 
   3  -9  11      135.01      121.50      9.80 o 
   4  -9  11       60.26       53.67     11.39 o 
   5  -9  11        3.92        3.45      3.86 o 
  -9  -8  11       23.46       21.72      7.74 o 
  -8  -8  11        0.72       -2.16      3.42 o 
  -7  -8  11       18.27       26.17     10.75 o 
  -6  -8  11       35.40       26.72      4.92 o 
  -5  -8  11       20.25       15.72      3.94 o 
  -4  -8  11       62.47       55.83      6.47 o 
  -3  -8  11      219.23      211.37     10.65 o 
  -2  -8  11        1.73        5.26      2.71 o 
  -1  -8  11      111.76      100.80     10.05 o 
   0  -8  11      228.53      209.33      8.23 o 
   1  -8  11      213.46      217.64      8.39 o 
   2  -8  11       32.27       32.41      7.87 o 
   3  -8  11        0.44        0.02      2.94 o 
   4  -8  11       21.60       22.58      5.01 o 
   5  -8  11        3.19        4.13      3.80 o 
  -9  -7  11       12.59       18.50      4.87 o 
  -8  -7  11       53.75       72.71      7.90 o 
  -7  -7  11        0.25       -2.06      2.69 o 
  -6  -7  11       10.08       14.00      3.90 o 
  -5  -7  11       96.87       96.81      9.09 o 
  -4  -7  11      203.89      188.18      8.27 o 
  -3  -7  11        1.78        1.66      2.04 o 
  -2  -7  11       52.20       50.77      9.95 o 
  -1  -7  11      200.57      188.99      7.73 o 
   0  -7  11       61.28       54.81      4.84 o 
   1  -7  11       22.06       20.34      3.44 o 
   2  -7  11      173.01      190.04     16.42 o 
   3  -7  11      132.10      133.68     14.25 o 
   4  -7  11       16.06       19.37      6.65 o 
 -10  -6  11       20.07       33.02      8.64 o 
  -9  -6  11       62.61       65.00      7.71 o 
  -8  -6  11        0.43        1.67      3.01 o 
  -7  -6  11       52.91       69.42      7.45 o 
  -6  -6  11       68.47       87.71     11.68 o 
  -5  -6  11       37.45       40.80      4.46 o 
  -4  -6  11       23.57       14.98      3.92 o 
  -3  -6  11       11.58       15.84      3.29 o 
  -2  -6  11       72.25       73.40      5.64 o 
  -1  -6  11        0.46       -1.77      1.77 o 
   0  -6  11      108.32      101.75      6.47 o 
   1  -6  11      556.89      596.75     26.82 o 
   2  -6  11      237.15      264.35     11.48 o 
   3  -6  11       22.41       37.08      8.21 o 
 -10  -5  11        3.23        4.60      5.48 o 
  -9  -5  11       10.76        7.67      3.85 o 
  -8  -5  11       21.87       15.65      4.60 o 
  -7  -5  11       75.11       73.04      5.93 o 
  -6  -5  11        1.47       -0.49      2.00 o 
  -5  -5  11        5.87        6.55      2.37 o 
  -4  -5  11       10.17        8.92      2.57 o 
  -3  -5  11       40.87       49.90      4.76 o 
  -2  -5  11        7.43        7.81      2.49 o 
  -1  -5  11       66.54       64.31      5.28 o 
   0  -5  11      150.98      145.77      7.46 o 
   1  -5  11        0.17       -0.57      2.18 o 
   2  -5  11       13.27       17.13      3.33 o 
 -10  -4  11       19.77       20.16      6.81 o 
  -9  -4  11       18.82       16.19      4.36 o 
  -8  -4  11       27.37       28.59      3.96 o 
  -7  -4  11       42.25       39.74      5.99 o 
  -6  -4  11      320.43      300.41     13.97 o 
  -5  -4  11       50.25       55.85      5.04 o 
  -4  -4  11        0.24        0.47      1.77 o 
  -3  -4  11      157.93      172.25      7.62 o 
  -2  -4  11      142.09      145.50     12.71 o 
  -1  -4  11        7.41        8.95      2.48 o 
   0  -4  11      349.30      321.78     10.42 o 
   1  -4  11      131.34      164.91     12.65 o 
 -10  -3  11       11.70       14.84      6.09 o 
  -9  -3  11        5.78        5.02      2.81 o 
  -8  -3  11       78.92       73.62      6.03 o 
  -7  -3  11      253.70      245.66      9.42 o 
  -6  -3  11       48.84       45.50      4.60 o 
  -5  -3  11        3.04       -0.21      2.10 o 
  -4  -3  11      223.41      225.61      8.72 o 
  -3  -3  11      104.27       93.69      6.51 o 
  -2  -3  11        0.04        0.36      2.19 o 
  -1  -3  11       62.52       57.33      5.10 o 
   0  -3  11       98.92      102.14      8.21 o 
   1  -3  11      102.33       92.87      7.98 o 
   2  -3  11       11.55        7.96      5.75 o 
 -11  -2  11        6.24        8.46      6.07 o 
 -10  -2  11        9.98       12.34      4.10 o 
  -9  -2  11       64.65       64.62      4.90 o 
  -8  -2  11       43.01       46.35      4.25 o 
  -7  -2  11       13.03       14.25      2.82 o 
  -6  -2  11       29.34       35.90      3.60 o 
  -5  -2  11      409.61      397.16     12.46 o 
  -4  -2  11        2.37        0.76      2.15 o 
  -3  -2  11        4.23        5.19      2.70 o 
  -2  -2  11      103.01       98.44      6.52 o 
  -1  -2  11      108.96      111.61     11.84 o 
   0  -2  11        0.20        5.45      3.12 o 
   1  -2  11      131.95      113.91      9.02 o 
   2  -2  11      139.80      150.61     17.76 o 
   3  -2  11       45.54       60.31     10.65 o 
 -11  -1  11       22.71       28.73      8.39 o 
 -10  -1  11       13.64       14.65      4.63 o 
  -9  -1  11        3.04        3.18      2.20 o 
  -8  -1  11       57.79       51.86      4.36 o 
  -7  -1  11      113.48      117.37      7.94 o 
  -6  -1  11       64.74       62.84      6.66 o 
  -5  -1  11       51.43       41.22      4.69 o 
  -4  -1  11       43.44       53.97      8.16 o 
  -3  -1  11      153.85      163.61      7.88 o 
  -2  -1  11       22.06       31.49      5.19 o 
  -1  -1  11        6.67        2.15      6.02 o 
   0  -1  11       82.33       96.03      8.61 o 
   1  -1  11       26.01       31.13      5.55 o 
   2  -1  11        0.10        0.31      3.47 o 
 -10   0  11        4.95        5.59      5.81 o 
  -9   0  11       66.46       66.21      8.98 o 
  -8   0  11       22.82       25.99      3.69 o 
  -7   0  11        1.69       -1.11      2.61 o 
  -6   0  11        6.92        4.54      2.60 o 
  -5   0  11       60.57       57.17      5.36 o 
  -4   0  11       68.96       80.96      6.27 o 
  -3   0  11        3.47        1.41      8.99 o 
  -2   0  11       58.81       56.60      6.76 o 
  -1   0  11       27.96       29.29     10.57 o 
   0   0  11       11.38       24.00      5.33 o 
   1   0  11       73.35       88.66      9.02 o 
 -10   1  11       14.49       13.58      7.31 o 
  -9   1  11        0.20        0.33      3.22 o 
  -8   1  11       19.40       12.19      3.58 o 
  -7   1  11       49.87       42.13      5.10 o 
  -6   1  11       41.95       49.00      5.14 o 
  -5   1  11        4.67        7.38      3.95 o 
  -4   1  11       60.97       58.97      6.99 o 
  -3   1  11      110.89      108.27      9.39 o 
  -2   1  11        5.28        4.70      3.64 o 
  -1   1  11        2.38        1.15      3.50 o 
   0   1  11       60.57       66.40      8.00 o 
  -9   2  11       26.65       34.08      8.32 o 
  -8   2  11       83.06       88.71      8.26 o 
  -7   2  11       24.28       27.03      4.27 o 
  -6   2  11       17.89       11.31      4.06 o 
  -5   2  11       59.06       57.22      7.10 o 
  -4   2  11       82.99       77.85      8.34 o 
  -3   2  11        0.66        2.00      3.59 o 
  -2   2  11        6.48        4.61      5.50 o 
  -8   3  11        0.04        3.92      5.80 o 
  -7   3  11       30.56       36.06      9.07 o 
  -6   3  11       46.01       82.00     12.63 o 
  -2 -12  12       33.60       25.08      7.51 o 
  -1 -12  12        8.11       13.33      6.72 o 
   0 -12  12       31.73       26.30      7.80 o 
   1 -12  12       14.18       12.20      7.31 o 
  -6 -11  12       10.55       10.80      5.23 o 
  -5 -11  12        0.18       18.95      6.34 o 
  -4 -11  12       11.98       13.76      6.25 o 
  -3 -11  12       23.46       20.66      5.27 o 
  -2 -11  12        0.32        3.27      3.37 o 
  -1 -11  12        0.59        1.04      3.27 o 
   0 -11  12       57.15       54.08      7.06 o 
   1 -11  12        3.18        2.21      4.53 o 
   3 -11  12       19.80       26.00      8.64 o 
  -7 -10  12        1.21       15.54      6.38 o 
  -6 -10  12        4.51       -3.13      4.13 o 
  -5 -10  12       10.82        9.16      4.04 o 
  -4 -10  12       13.32       15.40      4.28 o 
  -3 -10  12        2.54        3.22      3.20 o 
  -2 -10  12       88.21       79.94     15.37 o 
  -1 -10  12      131.15      122.45      9.81 o 
   0 -10  12       19.39       15.29      5.13 o 
   1 -10  12        0.90        3.23      3.40 o 
  -8  -9  12        4.25        9.56      6.61 o 
  -7  -9  12       28.79       27.69      5.94 o 
  -6  -9  12       14.28       16.74      4.63 o 
  -5  -9  12        4.54        1.15      3.40 o 
  -4  -9  12       50.62       54.89      7.58 o 
  -3  -9  12       92.73       90.34      8.46 o 
  -2  -9  12       47.24       54.10      8.45 o 
  -1  -9  12        7.97       11.40      3.69 o 
   0  -9  12       12.71       12.51      3.78 o 
   1  -9  12       75.01       82.44      7.91 o 
   2  -9  12        0.29       -0.45      3.72 o 
   3  -9  12       47.18       43.87      9.22 o 
  -8  -8  12       36.47       39.08      6.41 o 
  -7  -8  12        7.99       11.26      4.22 o 
  -6  -8  12        0.16       -2.24      3.28 o 
  -5  -8  12      116.46      112.44      9.57 o 
  -4  -8  12       35.10       36.80      5.52 o 
  -3  -8  12        9.27        9.26      3.64 o 
  -2  -8  12        2.19        3.96      2.56 o 
  -1  -8  12       56.60       63.39      7.34 o 
   0  -8  12       63.61       59.89      5.37 o 
   1  -8  12        0.53        5.85      2.73 o 
   2  -8  12       22.04       27.92      8.05 o 
   3  -8  12       53.15       55.71     10.35 o 
   4  -8  12       22.35       25.46      7.06 o 
  -9  -7  12       14.60       16.66      5.19 o 
  -8  -7  12        0.38        0.33      3.71 o 
  -7  -7  12       14.13       16.00      4.62 o 
  -6  -7  12       38.41       38.44      6.66 o 
  -5  -7  12        0.45        2.38      2.55 o 
  -4  -7  12        6.49        3.92      2.71 o 
  -3  -7  12       25.46       27.89      3.84 o 
  -2  -7  12       11.10       11.98      2.94 o 
  -1  -7  12        0.05        0.45      2.08 o 
   0  -7  12       12.05       12.94      4.31 o 
   1  -7  12       24.96       28.30      4.73 o 
   2  -7  12        1.79        2.30      4.80 o 
   3  -7  12        1.06        1.87      5.71 o 
  -9  -6  12       17.25       25.64      8.29 o 
  -8  -6  12       37.27       35.20      6.07 o 
  -7  -6  12       16.20        9.78      5.16 o 
  -6  -6  12        6.86        3.37      2.68 o 
  -5  -6  12       75.70       67.78      5.89 o 
  -4  -6  12      219.12      190.27      8.57 o 
  -3  -6  12       55.70       51.29      5.19 o 
  -2  -6  12       30.65       30.98      4.13 o 
  -1  -6  12      189.18      191.52     11.57 o 
   0  -6  12      220.18      223.50     10.94 o 
   1  -6  12        0.92       -0.81      2.23 o 
   2  -6  12       46.46       83.90     11.98 o 
  -9  -5  12       50.79       55.79     11.04 o 
  -8  -5  12       11.91       14.61      3.54 o 
  -7  -5  12       26.94       26.60      5.80 o 
  -6  -5  12      142.10      150.68      9.57 o 
  -5  -5  12       66.94       58.81      5.51 o 
  -4  -5  12       12.42       10.34      2.97 o 
  -3  -5  12      133.90      151.42      8.23 o 
  -2  -5  12      133.90      144.55      7.98 o 
  -1  -5  12        6.60        5.43      2.58 o 
   0  -5  12       68.21       67.05      6.17 o 
   1  -5  12       63.27       73.95      6.02 o 
  -9  -4  12        0.93        2.64      3.08 o 
  -8  -4  12       35.38       41.44      8.79 o 
  -7  -4  12       58.64       63.22      5.95 o 
  -6  -4  12        3.80        5.08      2.60 o 
  -5  -4  12        9.24        9.17      2.74 o 
  -4  -4  12      219.45      225.49     19.18 o 
  -3  -4  12       38.98       43.36      4.77 o 
  -2  -4  12       20.11       22.39      3.66 o 
  -1  -4  12      100.02      111.87      7.05 o 
   0  -4  12      120.21      120.44     19.42 o 
   1  -4  12       53.03       56.01     12.93 o 
  -9  -3  12       42.78       45.10      5.28 o 
  -8  -3  12       19.04       25.22      4.21 o 
  -7  -3  12        0.11        0.69      2.43 o 
  -6  -3  12       71.20       69.27      5.86 o 
  -5  -3  12      134.94      137.02      7.95 o 
  -4  -3  12        4.69        6.49      2.71 o 
  -3  -3  12        1.25        3.68      2.35 o 
  -2  -3  12       84.08       83.75      9.83 o 
  -1  -3  12       52.76       54.15      9.34 o 
   0  -3  12        0.03       -0.18      5.28 o 
   1  -3  12       27.38       20.03      7.69 o 
  -9  -2  12        1.14        1.08      2.72 o 
  -8  -2  12       14.98       17.00      4.79 o 
  -7  -2  12       76.44       84.86      5.70 o 
  -6  -2  12        5.41        4.33      2.24 o 
  -5  -2  12       60.98       57.56      4.56 o 
  -4  -2  12       16.66       20.57      3.70 o 
  -3  -2  12       64.20       68.44      5.84 o 
  -2  -2  12        7.21        5.00      3.43 o 
  -1  -2  12       38.65       45.90      6.86 o 
   0  -2  12       68.59       70.61      9.00 o 
   1  -2  12       24.97       31.92      6.02 o 
   2  -2  12        4.60       12.70      6.20 o 
 -10  -1  12       16.47       15.72      6.99 o 
  -9  -1  12       76.21       78.39      7.17 o 
  -8  -1  12       12.46       11.96      2.93 o 
  -7  -1  12        3.37        3.76      2.44 o 
  -6  -1  12       47.99       46.68      6.28 o 
  -5  -1  12       75.55       74.24      6.15 o 
  -4  -1  12       14.95       12.67      3.39 o 
  -3  -1  12        4.60        5.76      3.97 o 
  -2  -1  12       65.91       73.07     10.98 o 
  -1  -1  12       19.94       20.38      4.86 o 
   0  -1  12        7.14       11.04      4.37 o 
   1  -1  12       14.63       13.60      6.41 o 
  -9   0  12        4.47        8.38      3.42 o 
  -8   0  12        1.13        2.64      2.48 o 
  -7   0  12       39.21       36.60      5.68 o 
  -6   0  12       89.90       86.16      6.91 o 
  -5   0  12        5.25       11.26      4.24 o 
  -4   0  12      106.21       98.19      9.10 o 
  -3   0  12      109.87      109.34      9.82 o 
  -2   0  12       10.70        6.77      3.89 o 
  -1   0  12        0.62        1.35      4.98 o 
  -8   1  12       30.42       36.14      6.02 o 
  -7   1  12        5.55        7.49      4.50 o 
  -6   1  12        5.41        3.21      3.89 o 
  -5   1  12       82.35       83.16      8.67 o 
  -4   1  12       67.96       81.51     12.34 o 
  -3   1  12        0.08        3.25      5.37 o 
  -1 -11  13       59.28       48.26      9.45 o 
   0 -11  13        4.25        3.18      5.89 o 
  -4 -10  13       30.52       38.90      8.82 o 
  -3 -10  13       49.71       51.96      7.12 o 
  -2 -10  13       15.37       17.01      4.60 o 
  -1 -10  13        1.76       -0.96      4.07 o 
   0 -10  13        0.70       -3.36      3.83 o 
  -5  -9  13       51.08       43.56      6.74 o 
  -4  -9  13        3.16        5.91      4.96 o 
  -3  -9  13       14.16        9.89      6.73 o 
  -2  -9  13       75.69       71.53      7.78 o 
  -1  -9  13       55.16       66.62      7.64 o 
   0  -9  13       13.33       20.36      4.63 o 
   1  -9  13        3.18       -0.72      4.94 o 
  -6  -8  13       32.53       36.90      6.30 o 
  -5  -8  13        0.11       -1.53      3.35 o 
  -4  -8  13       15.08        6.70      8.48 o 
  -3  -8  13       97.79       93.28      7.12 o 
  -2  -8  13       57.45       63.53      5.86 o 
  -1  -8  13        9.22        7.77      2.96 o 
   0  -8  13       21.00       20.90      3.85 o 
   1  -8  13       30.96       24.08      4.80 o 
   2  -8  13       11.17       11.50      6.81 o 
  -7  -7  13        9.17       17.88      5.17 o 
  -6  -7  13        2.25        2.95      3.49 o 
  -5  -7  13       13.10       15.49      3.57 o 
  -4  -7  13       43.25       39.02      4.78 o 
  -3  -7  13        2.95        3.93      2.62 o 
  -2  -7  13       28.83       39.03      5.87 o 
  -1  -7  13      168.60      174.02     15.14 o 
   0  -7  13       39.60       45.23      5.09 o 
   1  -7  13        0.67       -2.00      2.83 o 
   2  -7  13       22.38       18.76      7.78 o 
  -8  -6  13        0.03        2.05      5.48 o 
  -7  -6  13       33.76       32.05      4.60 o 
  -6  -6  13       52.28       60.28      5.94 o 
  -5  -6  13       32.94       43.86      5.08 o 
  -4  -6  13        0.31       -0.31      2.64 o 
  -3  -6  13       96.99       89.44      6.85 o 
  -2  -6  13      177.23      187.33     16.67 o 
  -1  -6  13        5.14        8.92      3.10 o 
   0  -6  13       16.90       14.49      3.67 o 
   1  -6  13       57.39       77.60      6.59 o 
  -9  -5  13        6.16        2.17      5.82 o 
  -8  -5  13       46.95       49.91      5.58 o 
  -7  -5  13       25.00       32.00      4.53 o 
  -6  -5  13        4.53        4.03      2.98 o 
  -5  -5  13       15.49       16.80      3.58 o 
  -4  -5  13       54.54       46.80      9.92 o 
  -3  -5  13        4.19        5.51      2.83 o 
  -2  -5  13       14.61       16.73      3.66 o 
  -1  -5  13       32.25       34.97      4.60 o 
   0  -5  13       89.18       79.07      6.49 o 
   1  -5  13        5.64        7.43      5.77 o 
  -9  -4  13       18.44       13.03      7.10 o 
  -8  -4  13        1.20        1.68      3.10 o 
  -7  -4  13        0.33        2.74      2.90 o 
  -6  -4  13      110.59      101.57      7.95 o 
  -5  -4  13       17.37       19.02      4.17 o 
  -4  -4  13        4.12        1.19      2.65 o 
  -3  -4  13       16.79       19.25      4.75 o 
  -2  -4  13       50.27       59.10      5.67 o 
  -1  -4  13       66.56       66.30      7.31 o 
   0  -4  13        1.79       14.93      4.27 o 
   1  -4  13       17.46       17.95      4.95 o 
  -9  -3  13        0.01        3.99      4.22 o 
  -8  -3  13       35.15       46.01      5.40 o 
  -7  -3  13      122.24      121.05      8.12 o 
  -6  -3  13        0.11        2.00      2.65 o 
  -5  -3  13       35.48       35.16      4.61 o 
  -4  -3  13       91.17       96.88      7.04 o 
  -3  -3  13       33.20       28.73      4.22 o 
  -1  -3  13       63.88       58.12     11.25 o 
   0  -3  13       71.50       51.49     10.53 o 
  -9  -2  13       31.12       29.52      5.89 o 
  -8  -2  13        8.06       12.81      4.43 o 
  -7  -2  13        0.88        0.46      2.74 o 
  -6  -2  13       25.18       31.62      4.57 o 
  -5  -2  13       88.44       82.13      6.70 o 
  -4  -2  13       20.55       34.82      7.89 o 
  -3  -2  13       18.07       21.34      7.62 o 
  -2  -2  13      114.97      126.98     15.43 o 
  -8  -1  13        1.09        0.07      5.39 o 
  -7  -1  13        7.25        8.87      3.00 o 
  -6  -1  13       14.20       11.08      2.92 o 
  -5  -1  13        0.95        3.00      3.72 o 
  -4  -1  13       70.52       84.28     12.04 o 
  -3  -1  13       46.06       37.84      8.39 o 
  -2  -1  13        0.76        9.50      5.37 o 
  -7   0  13        1.18       -0.65      5.30 o 
  -6   0  13       19.42       17.21      7.13 o 
  -5   0  13       75.63       88.86     12.77 o 
  -4   0  13       26.18       19.37      7.15 o 
  -3  -8  14       11.46       10.23      6.09 o 
  -2  -8  14        0.41        0.11      3.38 o 
  -1  -8  14       60.68       78.24      9.39 o 
   0  -8  14       19.79       24.42      5.06 o 
  -4  -7  14        4.44        3.65      3.05 o 
  -3  -7  14       64.84       66.13      6.22 o 
  -2  -7  14       81.17       67.64      7.46 o 
  -1  -7  14        1.41        3.28      3.21 o 
   0  -7  14        6.96       10.25      4.17 o 
  -5  -6  14       48.38       62.79     11.05 o 
  -4  -6  14       42.24       41.11      5.20 o 
  -3  -6  14        0.37        0.09      2.87 o 
  -2  -6  14       23.73       19.08      4.17 o 
  -1  -6  14       15.07       17.74      3.87 o 
   0  -6  14       19.61       27.76      8.37 o 
  -5  -5  14        3.72       -2.05      4.38 o 
  -4  -5  14        6.57        3.04      5.14 o 
  -3  -5  14       76.06       90.77      7.43 o 
  -2  -5  14       92.82      109.68     13.64 o 
  -5  -4  14        1.18        1.22      5.41 o 
  -4  -4  14       22.74       29.25      8.19 o 
  -3  -4  14       24.18       32.68      9.07 o 
  -5  -3  14        8.76        5.93      6.04 o 
  -4  -3  14        0.73       -3.04      5.41 o 
                                                 
